# Supplementary material for: YjbH Requires Its Thioredoxin Active Motif for the Nitrosative Stress Response, Cell-to-Cell Spread, and Protein-Protein Interactions in Listeria monocytogenes
Source: J Bacteriol. 2020 May 27;202(12):e00099-20. doi: 10.1128/JB.00099-20 (PMC7253607; doi:10.1128/JB.00099-20)
Supplement: Supplemental file 2 [file JB.00099-20-sd001.xlsx]

## Sheet: All data
				Quantitative Value (Normalized Total Spectra)				Quantitative Value (Normalized Total Spectra)
DATASET S1. Raw data collected from whole-cell mass spectrometry (LC-MS/MS) of wild type and ∆yjbH L. monocytogenes cultures grown in rich broth. Average spectral peptide counts (columns H and L) were calculated from three biological replicates, and significant changes in peptide abundance were determined by t-tests (resulting p values in column M).
				Spectral Peptide Count (3 biological replicates each)
Identified Proteins (659 total)	Accession Number	Gene	Molecular Weight	WT-1	WT-2	WT-3	WT Avg	yjbH-1	yjbH-2	yjbH-3	yjbH Avg	P value
Lmo0399 protein OS=Listeria monocytogenes serovar 1/2a (strain ATCC BAA-679 / EGD-e) GN=lmo0399 PE=4 SV=1	Q92EN6_LISMO	lmo0399	11 kDa	10.95	11.147	10.928	11.0083	0.97396	2.1104	0	1.02812	8.37105e-05
Lmo0398 protein OS=Listeria monocytogenes serovar 1/2a (strain ATCC BAA-679 / EGD-e) GN=lmo0398 PE=4 SV=1	Q8Y9X0_LISMO	lmo0398	17 kDa	4.5624	3.7156	4.5533	4.2771	0	0	0	0	0.000108277
Lmo2125 protein OS=Listeria monocytogenes serovar 1/2a (strain ATCC BAA-679 / EGD-e) GN=lmo2125 PE=1 SV=1	Q929P4_LISMO	lmo2125	46 kDa	21.9	23.222	24.588	23.2367	10.714	11.607	10.595	10.972	0.000127476
Pdp protein OS=Listeria monocytogenes serovar 1/2a (strain ATCC BAA-679 / EGD-e) GN=pdp PE=3 SV=1	Q8Y5R3_LISMO	pdp	46 kDa	9.1248	9.2889	8.196	8.8699	4.8698	5.2761	5.2977	5.14787	0.000535701
Pyridoxal 5'-phosphate synthase subunit PdxS OS=Listeria monocytogenes serovar 1/2a (strain ATCC BAA-679 / EGD-e) GN=pdxS PE=3 SV=1	PDXS_LISMO	pdxS	32 kDa	127.75	141.19	166.65	145.197	28.245	33.767	39.733	33.915	0.000723311
Inosine-5'-monophosphate dehydrogenase OS=Listeria monocytogenes serovar 1/2a (strain ATCC BAA-679 / EGD-e) GN=guaB PE=1 SV=1	Q926Y9_LISMO	guaB	53 kDa	54.749	60.378	59.193	58.1067	28.245	29.546	35.76	31.1837	0.000732153
Listeriolysin O OS=Listeria monocytogenes serovar 1/2a (strain ATCC BAA-679 / EGD-e) GN=hly PE=1 SV=1	TACY_LISMO	hly	59 kDa	16.425	12.076	17.303	15.268	0	1.0552	0	0.351733	0.000836952
Lmo0355 protein OS=Listeria monocytogenes serovar 1/2a (strain ATCC BAA-679 / EGD-e) GN=lmo0355 PE=4 SV=1	Q8YA11_LISMO	lmo0355	54 kDa	10.037	11.147	12.749	11.311	2.9219	2.1104	0	1.67743	0.00120134
Formate--tetrahydrofolate ligase OS=Listeria monocytogenes serovar 1/2a (strain ATCC BAA-679 / EGD-e) GN=fhs PE=3 SV=2	FTHS_LISMO	fhs	60 kDa	30.112	26.009	28.231	28.1173	43.828	45.374	50.328	46.51	0.0013067
Pyridoxal 5'-phosphate synthase subunit PdxT OS=Listeria monocytogenes serovar 1/2a (strain ATCC BAA-679 / EGD-e) GN=pdxT PE=3 SV=1	PDXT_LISMO	pdxT	21 kDa	18.25	12.076	18.213	16.1797	0	0	0	0	0.00139855
Lmo0689 protein OS=Listeria monocytogenes serovar 1/2a (strain ATCC BAA-679 / EGD-e) GN=lmo0689 PE=4 SV=1	Q8Y948_LISMO	lmo0689	34 kDa	2.7375	2.7867	1.8213	2.4485	0	0	0	0	0.00145774
Lmo1938 protein OS=Listeria monocytogenes serovar 1/2a (strain ATCC BAA-679 / EGD-e) GN=lmo1938 PE=4 SV=1	Q8Y5W7_LISMO	lmo1938	41 kDa	35.587	35.298	36.427	35.7707	19.479	25.325	21.191	21.9983	0.00146459
Lmo0181 protein OS=Listeria monocytogenes serovar 1/2a (strain ATCC BAA-679 / EGD-e) GN=lmo0181 PE=1 SV=1	Q8YAE9_LISMO	lmo0181	47 kDa	21.9	17.649	21.856	20.4683	5.8438	7.3865	2.6489	5.29307	0.00156773
Tryptophan synthase alpha chain OS=Listeria monocytogenes serovar 1/2a (strain ATCC BAA-679 / EGD-e) GN=trpA PE=3 SV=1	TRPA_LISMO	trpA	28 kDa	3.6499	3.7156	3.6427	3.6694	5.8438	6.3313	5.2977	5.82427	0.00197578
D-alanine aminotransferase OS=Listeria monocytogenes serovar 1/2a (strain ATCC BAA-679 / EGD-e) GN=dat PE=3 SV=1	DAAA_LISMO	dat	32 kDa	3.6499	3.7156	3.6427	3.6694	1.9479	2.1104	2.6489	2.23573	0.00254301
Peptidase T OS=Listeria monocytogenes serovar 1/2a (strain ATCC BAA-679 / EGD-e) GN=pepT PE=3 SV=1	PEPT_LISMO	pepT	46 kDa	12.775	17.649	17.303	15.909	29.219	30.601	26.489	28.7697	0.00290409
Lmo2411 protein OS=Listeria monocytogenes serovar 1/2a (strain ATCC BAA-679 / EGD-e) GN=lmo2411 PE=4 SV=1	Q928M6_LISMO	lmo2411	53 kDa	33.762	32.511	35.516	33.9297	52.594	50.65	45.031	49.425	0.00309905
FbaA protein OS=Listeria monocytogenes serovar 1/2a (strain ATCC BAA-679 / EGD-e) GN=fbaA PE=3 SV=1	Q8Y498_LISMO	fbaA	30 kDa	62.049	73.383	57.372	64.268	28.245	30.601	35.76	31.5353	0.00336152
AlsS protein OS=Listeria monocytogenes serovar 1/2a (strain ATCC BAA-679 / EGD-e) GN=alsS PE=3 SV=1	Q8Y5Q0_LISMO	alsS	62 kDa	16.425	25.08	24.588	22.031	2.9219	0	5.2977	2.73987	0.00380483
Lmo0415 protein OS=Listeria monocytogenes serovar 1/2a (strain ATCC BAA-679 / EGD-e) GN=lmo0415 PE=4 SV=1	Q8Y9V5_LISMO	lmo0415	52 kDa	21.9	13.933	20.945	18.926	3.8959	4.2209	3.9733	4.03003	0.00406257
D-alanine--D-alanine ligase OS=Listeria monocytogenes serovar 1/2a (strain ATCC BAA-679 / EGD-e) GN=ddl PE=3 SV=1	DDL_LISMO	ddl	41 kDa	10.037	8.36	8.196	8.86433	4.8698	5.2761	3.9733	4.7064	0.00409085
Hup protein OS=Listeria monocytogenes serovar 1/2a (strain ATCC BAA-679 / EGD-e) GN=hup PE=3 SV=1	Q92A74_LISMO	hup	10 kDa	344.01	368.77	383.39	365.39	592.17	552.93	687.38	610.827	0.00410706
Lmo2569 protein OS=Listeria monocytogenes serovar 1/2a (strain ATCC BAA-679 / EGD-e) GN=lmo2569 PE=4 SV=1	Q8Y486_LISMO	lmo2569	62 kDa	5.4749	3.7156	3.6427	4.27773	0	1.0552	0	0.351733	0.00482701
Ribosome-binding ATPase YchF OS=Listeria monocytogenes serovar 1/2a (strain ATCC BAA-679 / EGD-e) GN=ychF PE=3 SV=1	Q926X1_LISMO	ychF	41 kDa	9.1248	12.076	9.1067	10.1025	4.8698	4.2209	3.9733	4.35467	0.00492078
Ferredoxin--NADP reductase 2 OS=Listeria monocytogenes serovar 1/2a (strain ATCC BAA-679 / EGD-e) GN=lmo2390 PE=3 SV=1	FENR2_LISMO	lmo2390	36 kDa	2.7375	2.7867	1.8213	2.4485	4.8698	6.3313	6.6221	5.94107	0.00507442
Polyribonucleotide nucleotidyltransferase domain present OS=Listeria monocytogenes serovar 1/2a (strain ATCC BAA-679 / EGD-e) GN=lmo0218 PE=4 SV=1	Q8YAC8_LISMO	lmo0218	16 kDa	1.825	1.8578	0.91067	1.53116	3.8959	3.1657	3.9733	3.6783	0.00598165
Lmo0487 protein OS=Listeria monocytogenes serovar 1/2a (strain ATCC BAA-679 / EGD-e) GN=lmo0487 PE=4 SV=1	Q8Y9N8_LISMO	lmo0487	27 kDa	3.6499	1.8578	2.732	2.74657	0	0	0	0	0.00605214
Lmo0443 protein OS=Listeria monocytogenes serovar 1/2a (strain ATCC BAA-679 / EGD-e) GN=lmo0443 PE=4 SV=1	Q8Y9T0_LISMO	lmo0443	34 kDa	23.725	23.222	21.856	22.9343	12.662	15.828	9.271	12.587	0.00633061
Lmo0597 protein OS=Listeria monocytogenes serovar 1/2a (strain ATCC BAA-679 / EGD-e) GN=lmo0597 PE=4 SV=1	Q8Y9D3_LISMO	lmo0597	27 kDa	0	0	0.91067	0.303557	1.9479	2.1104	2.6489	2.23573	0.00642862
Lmo2696 protein OS=Listeria monocytogenes serovar 1/2a (strain ATCC BAA-679 / EGD-e) GN=lmo2696 PE=4 SV=1	Q8Y3Y3_LISMO	lmo2696	21 kDa	16.425	16.72	17.303	16.816	21.427	22.16	25.164	22.917	0.00649091
Lmo2767 protein OS=Listeria monocytogenes serovar 1/2a (strain ATCC BAA-679 / EGD-e) GN=lmo2767 PE=4 SV=1	Q8Y3R6_LISMO	lmo2767	24 kDa	3.6499	1.8578	3.6427	3.05013	0	0	0	0	0.00690428
Lmo0723 protein OS=Listeria monocytogenes serovar 1/2a (strain ATCC BAA-679 / EGD-e) GN=lmo0723 PE=4 SV=1	Q8Y919_LISMO	lmo0723	66 kDa	25.55	30.653	27.32	27.841	44.802	52.761	60.924	52.829	0.0069273
Lmo1647 protein OS=Listeria monocytogenes serovar 1/2a (strain ATCC BAA-679 / EGD-e) GN=lmo1647 PE=4 SV=1	Q8Y6N7_LISMO	lmo1647	23 kDa	0	0.92889	0.91067	0.613187	2.9219	2.1104	2.6489	2.5604	0.00742044
Lmo0579 protein OS=Listeria monocytogenes serovar 1/2a (strain ATCC BAA-679 / EGD-e) GN=lmo0579 PE=4 SV=1	Q8Y9F0_LISMO	lmo0579	8 kDa	11.862	11.147	13.66	12.223	17.531	16.883	19.866	18.0933	0.00749996
Probable tautomerase lmo2564 OS=Listeria monocytogenes serovar 1/2a (strain ATCC BAA-679 / EGD-e) GN=lmo2564 PE=3 SV=3	Y2564_LISMO	lmo2564	7 kDa	14.6	13.933	17.303	15.2787	20.453	20.049	21.191	20.5643	0.00816266
50S ribosomal protein L17 OS=Listeria monocytogenes serovar 1/2a (strain ATCC BAA-679 / EGD-e) GN=rplQ PE=3 SV=1	RL17_LISMO	rplQ	15 kDa	17.337	17.649	19.124	18.0367	15.583	14.773	14.569	14.975	0.00837862
Lmo2487 protein OS=Listeria monocytogenes serovar 1/2a (strain ATCC BAA-679 / EGD-e) GN=lmo2487 PE=4 SV=1	Q8Y4F7_LISMO	lmo2487	47 kDa	12.775	11.147	8.196	10.706	1.9479	4.2209	3.9733	3.3807	0.0085523
Serine--tRNA ligase OS=Listeria monocytogenes serovar 1/2a (strain ATCC BAA-679 / EGD-e) GN=serS PE=3 SV=1	SYS_LISMO	serS	49 kDa	14.6	16.72	17.303	16.2077	9.7396	11.607	7.9466	9.7644	0.00855814
Lmo1782 protein OS=Listeria monocytogenes serovar 1/2a (strain ATCC BAA-679 / EGD-e) GN=lmo1782 PE=4 SV=1	Q8Y6A9_LISMO	lmo1782	29 kDa	1.825	1.8578	0	1.2276	3.8959	5.2761	5.2977	4.82323	0.00949189
Purine nucleoside phosphorylase OS=Listeria monocytogenes serovar 1/2a (strain ATCC BAA-679 / EGD-e) GN=pnp PE=3 SV=1	Q8Y5V2_LISMO	pnp	29 kDa	17.337	21.365	19.124	19.2753	12.662	12.663	14.569	13.298	0.0107938
Lmo1636 protein OS=Listeria monocytogenes serovar 1/2a (strain ATCC BAA-679 / EGD-e) GN=lmo1636 PE=4 SV=1	Q8Y6P8_LISMO	lmo1636	34 kDa	2.7375	1.8578	1.8213	2.13887	3.8959	4.2209	5.2977	4.4715	0.0108541
Alanine--tRNA ligase OS=Listeria monocytogenes serovar 1/2a (strain ATCC BAA-679 / EGD-e) GN=alaS PE=3 SV=1	SYA_LISMO	alaS	98 kDa	20.987	20.436	20.945	20.7893	16.557	16.883	13.244	15.5613	0.0112816
Lmo2079 protein OS=Listeria monocytogenes serovar 1/2a (strain ATCC BAA-679 / EGD-e) GN=lmo2079 PE=4 SV=1	Q8Y5I3_LISMO	lmo2079	42 kDa	5.4749	4.6445	2.732	4.2838	0	1.0552	0	0.351733	0.011307
Phenylalanine--tRNA ligase alpha subunit OS=Listeria monocytogenes serovar 1/2a (strain ATCC BAA-679 / EGD-e) GN=pheS PE=3 SV=1	SYFA_LISMO	pheS	39 kDa	6.3874	5.5734	7.2853	6.41537	3.8959	2.1104	1.3244	2.44357	0.0118976
Glycerol kinase OS=Listeria monocytogenes serovar 1/2a (strain ATCC BAA-679 / EGD-e) GN=glpK PE=3 SV=1	GLPK_LISMO	glpK	55 kDa	62.049	59.449	59.193	60.2303	74.021	77.031	88.737	79.9297	0.0126373
GTPase Obg OS=Listeria monocytogenes serovar 1/2a (strain ATCC BAA-679 / EGD-e) GN=obg PE=3 SV=1	OBG_LISMO	obg	47 kDa	9.1248	6.5023	9.1067	8.2446	4.8698	4.2209	3.9733	4.35467	0.0129627
Queuine tRNA-ribosyltransferase OS=Listeria monocytogenes serovar 1/2a (strain ATCC BAA-679 / EGD-e) GN=tgt PE=3 SV=1	TGT_LISMO	tgt	43 kDa	3.6499	5.5734	7.2853	5.50287	0.97396	0	1.3244	0.76612	0.0134714
Lmo0640 protein OS=Listeria monocytogenes serovar 1/2a (strain ATCC BAA-679 / EGD-e) GN=lmo0640 PE=4 SV=1	Q8Y993_LISMO	lmo0640	34 kDa	4.5624	3.7156	4.5533	4.2771	7.7917	9.497	6.6221	7.97027	0.0137659
PbpA protein OS=Listeria monocytogenes serovar 1/2a (strain ATCC BAA-679 / EGD-e) GN=pbpA PE=4 SV=1	Q8Y610_LISMO	pbpA	91 kDa	2.7375	1.8578	1.8213	2.13887	0.97396	0	0	0.324653	0.0147645
Lmo1515 protein OS=Listeria monocytogenes serovar 1/2a (strain ATCC BAA-679 / EGD-e) GN=lmo1515 PE=4 SV=1	Q8Y711_LISMO	lmo1515	16 kDa	3.6499	5.5734	3.6427	4.28867	6.8178	8.4417	9.271	8.17683	0.0157574
Branched-chain-amino-acid aminotransferase OS=Listeria monocytogenes serovar 1/2a (strain ATCC BAA-679 / EGD-e) GN=lmo0978 PE=3 SV=1	Q8Y8D0_LISMO	lmo0978	37 kDa	16.425	19.507	20.035	18.6557	13.636	13.718	14.569	13.9743	0.015866
3-deoxy-D-arabino-heptulosonate 7-phosphate synthase OS=Listeria monocytogenes serovar 1/2a (strain ATCC BAA-679 / EGD-e) GN=aroA PE=1 SV=1	Q8Y6T2_LISMO	aroA	40 kDa	17.337	13.005	17.303	15.8817	6.8178	8.4417	10.595	8.61817	0.0158721
Lmo1737 protein OS=Listeria monocytogenes serovar 1/2a (strain ATCC BAA-679 / EGD-e) GN=lmo1737 PE=4 SV=1	Q8Y6F0_LISMO	lmo1737	40 kDa	2.7375	5.5734	3.6427	3.98453	0	1.0552	0	0.351733	0.0160747
Ribosomal RNA small subunit methyltransferase G OS=Listeria monocytogenes serovar 1/2a (strain ATCC BAA-679 / EGD-e) GN=rsmG PE=3 SV=1	RSMG_LISMO	rsmG	27 kDa	3.6499	1.8578	2.732	2.74657	0.97396	0	0	0.324653	0.0166068
NH(3)-dependent NAD(+) synthetase OS=Listeria monocytogenes serovar 1/2a (strain ATCC BAA-679 / EGD-e) GN=nadE PE=3 SV=1	NADE_LISMO	nadE	31 kDa	3.6499	3.7156	1.8213	3.06227	5.8438	5.2761	6.6221	5.914	0.0176983
Lmo1620 protein OS=Listeria monocytogenes serovar 1/2a (strain ATCC BAA-679 / EGD-e) GN=lmo1620 PE=4 SV=1	Q8Y6R4_LISMO	lmo1620	52 kDa	38.324	41.8	46.444	42.1893	69.151	58.037	80.79	69.326	0.0177008
Glycerol-3-phosphate dehydrogenase [NAD(P)+] OS=Listeria monocytogenes serovar 1/2a (strain ATCC BAA-679 / EGD-e) GN=gpsA PE=3 SV=1	GPDA_LISMO	gpsA	36 kDa	11.862	14.862	17.303	14.6757	2.9219	7.3865	7.9466	6.085	0.0184493
Ribose-phosphate pyrophosphokinase 1 OS=Listeria monocytogenes serovar 1/2a (strain ATCC BAA-679 / EGD-e) GN=prs1 PE=3 SV=1	KPRS1_LISMO	prs1	35 kDa	23.725	24.151	24.588	24.1547	27.271	29.546	26.489	27.7687	0.0190434
Asparagine--tRNA ligase OS=Listeria monocytogenes serovar 1/2a (strain ATCC BAA-679 / EGD-e) GN=asnS PE=3 SV=1	SYN_LISMO	asnS	49 kDa	22.812	20.436	24.588	22.612	14.609	14.773	18.542	15.9747	0.019574
GMP synthase [glutamine-hydrolyzing] OS=Listeria monocytogenes serovar 1/2a (strain ATCC BAA-679 / EGD-e) GN=guaA PE=3 SV=1	GUAA_LISMO	guaA	58 kDa	29.199	24.151	23.677	25.6757	16.557	20.049	17.218	17.9413	0.020064
UDP-N-acetylmuramoyl-tripeptide--D-alanyl-D-alanine ligase OS=Listeria monocytogenes serovar 1/2a (strain ATCC BAA-679 / EGD-e) GN=murF PE=3 SV=1	Q8Y8P0_LISMO	murF	50 kDa	3.6499	5.5734	4.5533	4.5922	0.97396	2.1104	2.6489	1.91109	0.0226109
Lmo1401 protein OS=Listeria monocytogenes serovar 1/2a (strain ATCC BAA-679 / EGD-e) GN=lmo1401 PE=4 SV=1	Q8Y791_LISMO	lmo1401	30 kDa	7.2999	6.5023	8.196	7.33273	1.9479	5.2761	2.6489	3.29097	0.0229022
ATP-dependent RNA helicase CshA OS=Listeria monocytogenes serovar 1/2a (strain ATCC BAA-679 / EGD-e) GN=cshA PE=2 SV=1	CSHA_LISMO	cshA	57 kDa	47.449	45.516	39.159	44.0413	36.037	32.712	29.137	32.6287	0.0234496
GTPase Der OS=Listeria monocytogenes serovar 1/2a (strain ATCC BAA-679 / EGD-e) GN=der PE=3 SV=1	DER_LISMO	der	49 kDa	8.2124	10.218	7.2853	8.5719	5.8438	3.1657	2.6489	3.88613	0.02352
Methionine--tRNA ligase OS=Listeria monocytogenes serovar 1/2a (strain ATCC BAA-679 / EGD-e) GN=metG PE=3 SV=1	SYM_LISMO	metG	76 kDa	15.512	16.72	18.213	16.815	8.7657	13.718	9.271	10.5849	0.0238686
Probable tRNA sulfurtransferase OS=Listeria monocytogenes serovar 1/2a (strain ATCC BAA-679 / EGD-e) GN=thiI PE=3 SV=1	THII_LISMO	thiI	45 kDa	3.6499	2.7867	4.5533	3.6633	1.9479	1.0552	0	1.00103	0.0247912
Lmo2401 protein OS=Listeria monocytogenes serovar 1/2a (strain ATCC BAA-679 / EGD-e) GN=lmo2401 PE=4 SV=1	Q8Y4N4_LISMO	lmo2401	28 kDa	5.4749	4.6445	6.3747	5.49803	7.7917	11.607	11.92	10.4396	0.0252371
Lmo0536 protein OS=Listeria monocytogenes serovar 1/2a (strain ATCC BAA-679 / EGD-e) GN=lmo0536 PE=3 SV=1	Q92EC0_LISMO	lmo0536	49 kDa	1.825	5.5734	5.464	4.28747	0	0	0	0	0.0253265
Lmo1339 protein OS=Listeria monocytogenes serovar 1/2a (strain ATCC BAA-679 / EGD-e) GN=lmo1339 PE=4 SV=1	Q8Y7E4_LISMO	lmo1339	34 kDa	10.95	9.2889	10.928	10.389	8.7657	7.3865	7.9466	8.03293	0.0257549
Lmo1255 protein OS=Listeria monocytogenes serovar 1/2a (strain ATCC BAA-679 / EGD-e) GN=lmo1255 PE=4 SV=1	Q8Y7L9_LISMO	lmo1255	53 kDa	11.862	12.076	10.928	11.622	9.7396	9.497	10.595	9.94387	0.0257986
Polyribonucleotide nucleotidyltransferase OS=Listeria monocytogenes serovar 1/2a (strain ATCC BAA-679 / EGD-e) GN=pnp PE=3 SV=1	PNP_LISMO	pnp	80 kDa	35.587	39.014	36.427	37.0093	40.907	43.264	46.355	43.5087	0.0260878
Alanine dehydrogenase OS=Listeria monocytogenes serovar 1/2a (strain ATCC BAA-679 / EGD-e) GN=lmo1579 PE=3 SV=1	Q8Y6V2_LISMO	lmo1579	40 kDa	35.587	26.938	32.784	31.7697	41.88	60.147	58.275	53.434	0.0268112
Lmo1609 protein OS=Listeria monocytogenes serovar 1/2a (strain ATCC BAA-679 / EGD-e) GN=lmo1609 PE=4 SV=1	Q8Y6S4_LISMO	lmo1609	12 kDa	8.2124	7.4312	8.196	7.94653	9.7396	12.663	10.595	10.9992	0.0279856
Lmo1258 protein OS=Listeria monocytogenes serovar 1/2a (strain ATCC BAA-679 / EGD-e) GN=lmo1258 PE=4 SV=1	Q8Y7L7_LISMO	lmo1258	35 kDa	0	0	0	0	2.9219	4.2209	1.3244	2.8224	0.0280561
Nucleoid-associated protein lmo2703 OS=Listeria monocytogenes serovar 1/2a (strain ATCC BAA-679 / EGD-e) GN=lmo2703 PE=3 SV=1	Y2703_LISMO	lmo2703	11 kDa	13.687	10.218	10.017	11.3073	18.505	15.828	22.515	18.9493	0.0284912
Lmo0401 protein OS=Listeria monocytogenes serovar 1/2a (strain ATCC BAA-679 / EGD-e) GN=lmo0401 PE=4 SV=1	Q8Y9W8_LISMO	lmo0401	100 kDa	6.3874	1.8578	5.464	4.56973	0	0	0	0	0.0297433
Cytidine deaminase OS=Listeria monocytogenes serovar 1/2a (strain ATCC BAA-679 / EGD-e) GN=lmo1463 PE=3 SV=1	Q8Y749_LISMO	lmo1463	14 kDa	7.2999	9.2889	7.2853	7.95803	10.714	14.773	11.92	12.469	0.0304931
Lmo1604 protein OS=Listeria monocytogenes serovar 1/2a (strain ATCC BAA-679 / EGD-e) GN=lmo1604 PE=4 SV=1	Q8Y6S9_LISMO	lmo1604	20 kDa	6.3874	7.4312	7.2853	7.03463	4.8698	2.1104	0	2.32673	0.0312851
D-alanine--poly(phosphoribitol) ligase subunit 2 OS=Listeria monocytogenes serovar 1/2a (strain ATCC BAA-679 / EGD-e) GN=dltC PE=3 SV=1	DLTC_LISMO	dltC	9 kDa	15.512	13.005	13.66	14.059	8.7657	8.4417	11.92	9.70913	0.0314542
3-methyl-2-oxobutanoate hydroxymethyltransferase OS=Listeria monocytogenes serovar 1/2a (strain ATCC BAA-679 / EGD-e) GN=panB PE=3 SV=1	PANB_LISMO	panB	30 kDa	5.4749	3.7156	5.464	4.88483	2.9219	1.0552	2.6489	2.20867	0.0315586
RNA polymerase sigma factor SigA OS=Listeria monocytogenes serovar 1/2a (strain ATCC BAA-679 / EGD-e) GN=sigA PE=3 SV=1	SIGA_LISMO	sigA	42 kDa	6.3874	8.36	6.3747	7.0407	0.97396	4.2209	3.9733	3.05605	0.0320457
DNA topoisomerase 4 subunit A OS=Listeria monocytogenes serovar 1/2a (strain ATCC BAA-679 / EGD-e) GN=parC PE=3 SV=1	Q8Y7J0_LISMO	parC	92 kDa	7.2999	6.5023	7.2853	7.02917	4.8698	5.2761	2.6489	4.26493	0.0322211
Lmo2638 protein OS=Listeria monocytogenes serovar 1/2a (strain ATCC BAA-679 / EGD-e) GN=lmo2638 PE=4 SV=1	Q8Y435_LISMO	lmo2638	70 kDa	17.337	21.365	19.124	19.2753	15.583	11.607	14.569	13.9197	0.0325338
3-oxoacyl-[acyl-carrier-protein] synthase 2 OS=Listeria monocytogenes serovar 1/2a (strain ATCC BAA-679 / EGD-e) GN=lmo2201 PE=1 SV=1	Q8Y574_LISMO	lmo2201	44 kDa	31.937	27.867	27.32	29.0413	34.089	42.209	45.031	40.443	0.0336258
Aspartate--tRNA ligase OS=Listeria monocytogenes serovar 1/2a (strain ATCC BAA-679 / EGD-e) GN=aspS PE=3 SV=1	SYD_LISMO	aspS	66 kDa	15.512	22.293	19.124	18.9763	9.7396	12.663	13.244	11.8822	0.0339082
Lmo1389 protein OS=Listeria monocytogenes serovar 1/2a (strain ATCC BAA-679 / EGD-e) GN=lmo1389 PE=4 SV=1	Q8Y7A1_LISMO	lmo1389	57 kDa	3.6499	2.7867	3.6427	3.35977	1.9479	2.1104	2.6489	2.23573	0.0343708
Serine hydroxymethyltransferase OS=Listeria monocytogenes serovar 1/2a (strain ATCC BAA-679 / EGD-e) GN=glyA PE=3 SV=1	GLYA_LISMO	glyA	45 kDa	25.55	26.009	25.499	25.686	27.271	31.657	30.462	29.7967	0.0356558
Lmo1354 protein OS=Listeria monocytogenes serovar 1/2a (strain ATCC BAA-679 / EGD-e) GN=lmo1354 PE=3 SV=1	Q8Y7C9_LISMO	lmo1354	39 kDa	18.25	14.862	15.481	16.1977	24.349	21.104	30.462	25.305	0.036096
Lmo1068 protein OS=Listeria monocytogenes serovar 1/2a (strain ATCC BAA-679 / EGD-e) GN=lmo1068 PE=1 SV=1	Q8Y850_LISMO	lmo1068	31 kDa	10.037	8.36	8.196	8.86433	4.8698	7.3865	5.2977	5.85133	0.0365563
Chaperone protein DnaK OS=Listeria monocytogenes serovar 1/2a (strain ATCC BAA-679 / EGD-e) GN=dnaK PE=3 SV=1	DNAK_LISMO	dnaK	66 kDa	229.03	237.8	235.86	234.23	268.81	244.81	271.51	261.71	0.0365706
Lmo1578 protein OS=Listeria monocytogenes serovar 1/2a (strain ATCC BAA-679 / EGD-e) GN=lmo1578 PE=4 SV=1	Q8Y6V3_LISMO	lmo1578	40 kDa	15.512	13.005	13.66	14.059	21.427	27.436	18.542	22.4683	0.0367241
Ribose-phosphate pyrophosphokinase 2 OS=Listeria monocytogenes serovar 1/2a (strain ATCC BAA-679 / EGD-e) GN=prs2 PE=3 SV=1	KPRS2_LISMO	prs2	34 kDa	5.4749	5.5734	6.3747	5.80767	4.8698	3.1657	2.6489	3.56147	0.036882
Lmo2754 protein OS=Listeria monocytogenes serovar 1/2a (strain ATCC BAA-679 / EGD-e) GN=lmo2754 PE=3 SV=1	Q8Y3S7_LISMO	lmo2754	48 kDa	10.95	12.076	7.2853	10.1038	3.8959	6.3313	5.2977	5.17497	0.0375547
Divalent metal cation transporter MntH OS=Listeria monocytogenes serovar 1/2a (strain ATCC BAA-679 / EGD-e) GN=mntH PE=3 SV=1	MNTH_LISMO	mntH	49 kDa	3.6499	3.7156	3.6427	3.6694	1.9479	3.1657	2.6489	2.5875	0.0376858
MenF protein OS=Listeria monocytogenes serovar 1/2a (strain ATCC BAA-679 / EGD-e) GN=menF PE=4 SV=1	Q8Y6K8_LISMO	menF	52 kDa	14.6	10.218	18.213	14.3437	6.8178	7.3865	1.3244	5.17623	0.0383101
Lmo0814 protein OS=Listeria monocytogenes serovar 1/2a (strain ATCC BAA-679 / EGD-e) GN=lmo0814 PE=4 SV=1	Q8Y8T0_LISMO	lmo0814	32 kDa	1.825	1.8578	4.5533	2.74537	0	0	0	0	0.0385207
Histidine--tRNA ligase OS=Listeria monocytogenes serovar 1/2a (strain ATCC BAA-679 / EGD-e) GN=hisS PE=3 SV=1	SYH_LISMO	hisS	48 kDa	14.6	15.791	15.481	15.2907	12.662	13.718	10.595	12.325	0.039409
Lmo0929 protein OS=Listeria monocytogenes serovar 1/2a (strain ATCC BAA-679 / EGD-e) GN=lmo0929 PE=1 SV=1	Q8Y8H5_LISMO	lmo0929	25 kDa	6.3874	5.5734	4.5533	5.5047	6.8178	8.4417	9.271	8.17683	0.0404783
Dihydrolipoamide acetyltransferase component of pyruvate dehydrogenase complex OS=Listeria monocytogenes serovar 1/2a (strain ATCC BAA-679 / EGD-e) GN=pdhC PE=3 SV=1	Q8Y863_LISMO	pdhC	58 kDa	131.4	118.9	126.58	125.627	107.14	112.91	116.55	112.2	0.0420815
50S ribosomal protein L24 OS=Listeria monocytogenes serovar 1/2a (strain ATCC BAA-679 / EGD-e) GN=rplX PE=3 SV=1	RL24_LISMO	rplX	11 kDa	25.55	18.578	18.213	20.7803	33.115	29.546	26.489	29.7167	0.0432333
Lmo1710 protein OS=Listeria monocytogenes serovar 1/2a (strain ATCC BAA-679 / EGD-e) GN=lmo1710 PE=4 SV=1	Q92AU7_LISMO	lmo1710	16 kDa	7.2999	9.2889	7.2853	7.95803	4.8698	5.2761	1.3244	3.82343	0.0436506
FMN-dependent NADH-azoreductase 2 OS=Listeria monocytogenes serovar 1/2a (strain ATCC BAA-679 / EGD-e) GN=azoR2 PE=3 SV=1	AZOR2_LISMO	azoR2	23 kDa	8.2124	4.6445	4.5533	5.8034	0	2.1104	2.6489	1.58643	0.0438265
Pseudouridine-5'-phosphate glycosidase OS=Listeria monocytogenes serovar 1/2a (strain ATCC BAA-679 / EGD-e) GN=psuG PE=3 SV=1	Q8Y4U2_LISMO	psuG	33 kDa	17.337	13.005	17.303	15.8817	12.662	8.4417	6.6221	9.24193	0.0444476
Acetate kinase 1 OS=Listeria monocytogenes serovar 1/2a (strain ATCC BAA-679 / EGD-e) GN=ackA1 PE=3 SV=1	ACKA1_LISMO	ackA1	44 kDa	22.812	27.867	25.499	25.3927	29.219	29.546	30.462	29.7423	0.0447167
Lmo1493 protein OS=Listeria monocytogenes serovar 1/2a (strain ATCC BAA-679 / EGD-e) GN=lmo1493 PE=3 SV=1	Q8Y730_LISMO	lmo1493	69 kDa	18.25	22.293	19.124	19.889	16.557	7.3865	7.9466	10.63	0.0448941
Lmo0256 protein OS=Listeria monocytogenes serovar 1/2a (strain ATCC BAA-679 / EGD-e) GN=lmo0256 PE=4 SV=1	Q8YA98_LISMO	lmo0256	23 kDa	1.825	0.92889	0.91067	1.22152	2.9219	2.1104	3.9733	3.00187	0.0449673
Lmo2373 protein OS=Listeria monocytogenes serovar 1/2a (strain ATCC BAA-679 / EGD-e) GN=lmo2373 PE=4 SV=1	Q8Y4R1_LISMO	lmo2373	11 kDa	11.862	14.862	12.749	13.1577	19.479	15.828	22.515	19.274	0.0452789
Lmo1387 protein OS=Listeria monocytogenes serovar 1/2a (strain ATCC BAA-679 / EGD-e) GN=lmo1387 PE=4 SV=1	Q8Y7A2_LISMO	lmo1387	31 kDa	0.91248	0.92889	0	0.61379	1.9479	2.1104	3.9733	2.6772	0.0454019
Lmo2391 protein OS=Listeria monocytogenes serovar 1/2a (strain ATCC BAA-679 / EGD-e) GN=lmo2391 PE=4 SV=1	Q8Y4P4_LISMO	lmo2391	23 kDa	19.162	17.649	20.035	18.9487	12.662	13.718	17.218	14.5327	0.0458563
Pyruvate kinase OS=Listeria monocytogenes serovar 1/2a (strain ATCC BAA-679 / EGD-e) GN=pykA PE=3 SV=1	Q8Y6W1_LISMO	pykA	63 kDa	107.67	110.54	122.03	113.413	134.41	146.68	178.8	153.297	0.0459056
FabG protein OS=Listeria monocytogenes serovar 1/2a (strain ATCC BAA-679 / EGD-e) GN=fabG PE=1 SV=1	Q8Y690_LISMO	fabG	26 kDa	27.375	26.009	30.052	27.812	30.193	32.712	33.111	32.0053	0.0488562
50S ribosomal protein L32-2 OS=Listeria monocytogenes serovar 1/2a (strain ATCC BAA-679 / EGD-e) GN=rpmF2 PE=3 SV=1	RL322_LISMO	rpmF2	7 kDa	14.6	14.862	11.839	13.767	11.688	9.497	7.9466	9.71053	0.0492791
Aspartokinase OS=Listeria monocytogenes serovar 1/2a (strain ATCC BAA-679 / EGD-e) GN=lmo1436 PE=3 SV=1	Q8Y765_LISMO	lmo1436	43 kDa	6.3874	5.5734	5.464	5.80827	7.7917	14.773	11.92	11.4949	0.0499419
Phosphopentomutase OS=Listeria monocytogenes serovar 1/2a (strain ATCC BAA-679 / EGD-e) GN=deoB PE=3 SV=1	DEOB_LISMO	deoB	44 kDa	36.499	39.014	33.695	36.4027	28.245	30.601	33.111	30.6523	0.0507337
2,3-bisphosphoglycerate-independent phosphoglycerate mutase OS=Listeria monocytogenes serovar 1/2a (strain ATCC BAA-679 / EGD-e) GN=gpmI PE=3 SV=1	GPMI_LISMO	gpmI	56 kDa	29.199	33.44	36.427	33.022	25.323	28.491	26.489	26.7677	0.0525076
Cysteine--tRNA ligase OS=Listeria monocytogenes serovar 1/2a (strain ATCC BAA-679 / EGD-e) GN=cysS PE=3 SV=1	SYC_LISMO	cysS	54 kDa	20.075	25.08	24.588	23.2477	19.479	18.994	17.218	18.5637	0.054078
Lmo2192 protein OS=Listeria monocytogenes serovar 1/2a (strain ATCC BAA-679 / EGD-e) GN=lmo2192 PE=3 SV=1	Q8Y581_LISMO	lmo2192	37 kDa	10.95	16.72	12.749	13.473	9.7396	8.4417	6.6221	8.2678	0.0542226
Ribosome maturation factor RimM OS=Listeria monocytogenes serovar 1/2a (strain ATCC BAA-679 / EGD-e) GN=rimM PE=3 SV=1	RIMM_LISMO	rimM	20 kDa	0	1.8578	1.8213	1.22637	2.9219	3.1657	2.6489	2.91217	0.0557549
Site-determining protein OS=Listeria monocytogenes serovar 1/2a (strain ATCC BAA-679 / EGD-e) GN=minD PE=3 SV=1	Q8Y6Y7_LISMO	minD	29 kDa	5.4749	6.5023	6.3747	6.1173	2.9219	2.1104	5.2977	3.44333	0.0570517
50S ribosomal protein L10 OS=Listeria monocytogenes serovar 1/2a (strain ATCC BAA-679 / EGD-e) GN=rplJ PE=3 SV=1	RL10_LISMO	rplJ	18 kDa	47.449	46.445	54.64	49.5113	36.037	35.877	45.031	38.9817	0.0570925
Ribosome biogenesis GTPase A OS=Listeria monocytogenes serovar 1/2a (strain ATCC BAA-679 / EGD-e) GN=lmo1272 PE=3 SV=1	Q8Y7K5_LISMO	lmo1272	33 kDa	1.825	2.7867	1.8213	2.14433	0	1.0552	1.3244	0.7932	0.0589648
Endolytic murein transglycosylase OS=Listeria monocytogenes serovar 1/2a (strain ATCC BAA-679 / EGD-e) GN=mltG PE=1 SV=1	Q8Y725_LISMO	mltG	40 kDa	2.7375	5.5734	5.464	4.59163	1.9479	1.0552	2.6489	1.884	0.0591863
50S ribosomal protein L6 OS=Listeria monocytogenes serovar 1/2a (strain ATCC BAA-679 / EGD-e) GN=rplF PE=3 SV=1	RL6_LISMO	rplF	19 kDa	47.449	55.734	49.176	50.7863	40.907	40.098	46.355	42.4533	0.0597016
Lmo0427 protein OS=Listeria monocytogenes serovar 1/2a (strain ATCC BAA-679 / EGD-e) GN=lmo0427 PE=1 SV=1	Q8Y9U3_LISMO	lmo0427	11 kDa	1.825	5.5734	2.732	3.3768	0.97396	0	0	0.324653	0.0601775
Serine-protein kinase RsbW OS=Listeria monocytogenes serovar 1/2a (strain ATCC BAA-679 / EGD-e) GN=rsbW PE=3 SV=1	RSBW_LISMO	rsbW	17 kDa	10.95	7.4312	10.017	9.46607	12.662	11.607	14.569	12.946	0.0631512
Autolysin, amidase OS=Listeria monocytogenes serovar 1/2a (strain ATCC BAA-679 / EGD-e) GN=ami PE=4 SV=1	Q8Y496_LISMO	ami	102 kDa	65.699	63.165	61.015	63.293	57.464	53.816	42.382	51.2207	0.06353
Lmo2083 protein OS=Listeria monocytogenes serovar 1/2a (strain ATCC BAA-679 / EGD-e) GN=lmo2083 PE=4 SV=1	Q8Y5H9_LISMO	lmo2083	24 kDa	1.825	0	0.91067	0.91189	2.9219	3.1657	6.6221	4.23657	0.0635732
Bifunctional protein GlmU OS=Listeria monocytogenes serovar 1/2a (strain ATCC BAA-679 / EGD-e) GN=glmU PE=3 SV=1	GLMU_LISMO	glmU	50 kDa	10.95	12.076	10.928	11.318	10.714	9.497	9.271	9.82733	0.0639954
Lmo0907 protein OS=Listeria monocytogenes serovar 1/2a (strain ATCC BAA-679 / EGD-e) GN=lmo0907 PE=4 SV=1	Q8Y8J4_LISMO	lmo0907	25 kDa	12.775	14.862	12.749	13.462	18.505	14.773	19.866	17.7147	0.0641213
Transcriptional regulator CtsR OS=Listeria monocytogenes serovar 1/2a (strain ATCC BAA-679 / EGD-e) GN=lmo0229 PE=3 SV=1	Q7AP89_LISMO	lmo0229	17 kDa	3.6499	5.5734	3.6427	4.28867	2.9219	2.1104	2.6489	2.5604	0.0651937
Lmo2194 protein OS=Listeria monocytogenes serovar 1/2a (strain ATCC BAA-679 / EGD-e) GN=lmo2194 PE=3 SV=1	Q8Y580_LISMO	lmo2194	38 kDa	1.825	3.7156	3.6427	3.0611	0	2.1104	0	0.703467	0.0655578
Lmo0152 protein OS=Listeria monocytogenes serovar 1/2a (strain ATCC BAA-679 / EGD-e) GN=lmo0152 PE=4 SV=1	Q8YAH4_LISMO	lmo0152	62 kDa	20.987	18.578	16.392	18.6523	3.8959	11.607	14.569	10.024	0.0665308
Glutamyl-tRNA(Gln) amidotransferase subunit A OS=Listeria monocytogenes serovar 1/2a (strain ATCC BAA-679 / EGD-e) GN=gatA PE=3 SV=1	GATA_LISMO	gatA	52 kDa	16.425	14.862	14.571	15.286	13.636	10.552	13.244	12.4773	0.0673843
Putative heme-dependent peroxidase lmo2113 OS=Listeria monocytogenes serovar 1/2a (strain ATCC BAA-679 / EGD-e) GN=lmo2113 PE=1 SV=1	Y2113_LISMO	lmo2113	29 kDa	6.3874	6.5023	5.464	6.1179	0.97396	2.1104	5.2977	2.79402	0.0675242
Lmo0641 protein OS=Listeria monocytogenes serovar 1/2a (strain ATCC BAA-679 / EGD-e) GN=lmo0641 PE=3 SV=1	Q8Y992_LISMO	lmo0641	68 kDa	1.825	3.7156	2.732	2.75753	1.9479	0	0	0.6493	0.0678294
2,3,4,5-tetrahydropyridine-2,6-dicarboxylate N-acetyltransferase OS=Listeria monocytogenes serovar 1/2a (strain ATCC BAA-679 / EGD-e) GN=dapH PE=3 SV=1	DAPH_LISMO	dapH	25 kDa	29.199	26.009	20.945	25.3843	29.219	34.822	37.084	33.7083	0.0680025
Lmo0100 protein OS=Listeria monocytogenes serovar 1/2a (strain ATCC BAA-679 / EGD-e) GN=lmo0100 PE=4 SV=1	Q8YAL8_LISMO	lmo0100	14 kDa	0	0.92889	0	0.30963	1.9479	2.1104	5.2977	3.11867	0.068364
Probable manganese-dependent inorganic pyrophosphatase OS=Listeria monocytogenes serovar 1/2a (strain ATCC BAA-679 / EGD-e) GN=ppaC PE=3 SV=1	PPAC_LISMO	ppaC	34 kDa	26.462	28.796	26.409	27.2223	23.375	23.215	15.893	20.8277	0.0690372
Septation ring formation regulator EzrA OS=Listeria monocytogenes serovar 1/2a (strain ATCC BAA-679 / EGD-e) GN=ezrA PE=3 SV=1	EZRA_LISMO	ezrA	67 kDa	10.95	13.933	14.571	13.1513	10.714	10.552	9.271	10.179	0.0692991
50S ribosomal protein L19 OS=Listeria monocytogenes serovar 1/2a (strain ATCC BAA-679 / EGD-e) GN=rplS PE=3 SV=1	RL19_LISMO	rplS	13 kDa	30.112	25.08	24.588	26.5933	36.037	35.877	29.137	33.6837	0.0694501
Lmo1076 protein OS=Listeria monocytogenes serovar 1/2a (strain ATCC BAA-679 / EGD-e) GN=lmo1076 PE=1 SV=1	Q8Y842_LISMO	lmo1076	64 kDa	25.55	19.507	21.856	22.3043	25.323	29.546	27.813	27.5607	0.0702948
Lmo2175 protein OS=Listeria monocytogenes serovar 1/2a (strain ATCC BAA-679 / EGD-e) GN=lmo2175 PE=4 SV=1	Q8Y594_LISMO	lmo2175	26 kDa	1.825	0.92889	2.732	1.82863	0.97396	0	0	0.324653	0.0703227
PdhA protein OS=Listeria monocytogenes serovar 1/2a (strain ATCC BAA-679 / EGD-e) GN=pdhA PE=4 SV=1	Q8Y865_LISMO	pdhA	41 kDa	66.611	78.027	79.228	74.622	65.256	53.816	64.897	61.323	0.0729639
Peptide chain release factor 3 OS=Listeria monocytogenes serovar 1/2a (strain ATCC BAA-679 / EGD-e) GN=prfC PE=3 SV=1	RF3_LISMO	prfC	59 kDa	2.7375	3.7156	0.91067	2.45459	0.97396	0	0	0.324653	0.0735497
Elongation factor Ts OS=Listeria monocytogenes serovar 1/2a (strain ATCC BAA-679 / EGD-e) GN=tsf PE=3 SV=1	EFTS_LISMO	tsf	33 kDa	106.76	118.9	119.3	114.987	108.11	78.086	88.737	91.6443	0.0739179
Proline--tRNA ligase OS=Listeria monocytogenes serovar 1/2a (strain ATCC BAA-679 / EGD-e) GN=proS PE=3 SV=1	SYP_LISMO	proS	63 kDa	16.425	14.862	18.213	16.5	18.505	25.325	21.191	21.6737	0.0790264
Ribonuclease J OS=Listeria monocytogenes serovar 1/2a (strain ATCC BAA-679 / EGD-e) GN=rnj PE=3 SV=1	Q92CZ5_LISMO	rnj	62 kDa	20.075	21.365	26.409	22.6163	26.297	29.546	35.76	30.5343	0.0793028
Protein RecA OS=Listeria monocytogenes serovar 1/2a (strain ATCC BAA-679 / EGD-e) GN=recA PE=3 SV=1	RECA_LISMO	recA	38 kDa	22.812	21.365	20.035	21.404	18.505	15.828	19.866	18.0663	0.080149
Lmo1423 protein OS=Listeria monocytogenes serovar 1/2a (strain ATCC BAA-679 / EGD-e) GN=lmo1423 PE=4 SV=1	Q8Y774_LISMO	lmo1423	32 kDa	12.775	9.2889	11.839	11.301	12.662	15.828	17.218	15.236	0.0820557
Lmo0096 protein OS=Listeria monocytogenes serovar 1/2a (strain ATCC BAA-679 / EGD-e) GN=lmo0096 PE=4 SV=1	Q8YAM2_LISMO	lmo0096	35 kDa	23.725	32.511	25.499	27.245	22.401	20.049	19.866	20.772	0.0821519
Lmo2695 protein OS=Listeria monocytogenes serovar 1/2a (strain ATCC BAA-679 / EGD-e) GN=lmo2695 PE=4 SV=1	Q8Y3Y4_LISMO	lmo2695	35 kDa	32.849	35.298	32.784	33.6437	41.88	34.822	39.733	38.8117	0.0829232
Peptide chain release factor 2 OS=Listeria monocytogenes serovar 1/2a (strain ATCC BAA-679 / EGD-e) GN=prfB PE=3 SV=2	RF2_LISMO	prfB	42 kDa	3.6499	1.8578	2.732	2.74657	1.9479	1.0552	0	1.00103	0.0845127
UPF0145 protein lmo0208 OS=Listeria monocytogenes serovar 1/2a (strain ATCC BAA-679 / EGD-e) GN=lmo0208 PE=3 SV=1	Y208_LISMO	lmo0208	12 kDa	9.1248	7.4312	5.464	7.34	8.7657	15.828	13.244	12.6126	0.0853266
Enoyl-[acyl-carrier-protein] reductase [NADH] OS=Listeria monocytogenes serovar 1/2a (strain ATCC BAA-679 / EGD-e) GN=lmo0970 PE=3 SV=1	Q8Y8D5_LISMO	lmo0970	28 kDa	28.287	35.298	34.605	32.73	25.323	28.491	27.813	27.209	0.0854959
Lmo2720 protein OS=Listeria monocytogenes serovar 1/2a (strain ATCC BAA-679 / EGD-e) GN=lmo2720 PE=4 SV=1	Q8Y3W1_LISMO	lmo2720	59 kDa	0.91248	0.92889	0.91067	0.917347	1.9479	3.1657	1.3244	2.146	0.0855139
Elongation factor Tu OS=Listeria monocytogenes serovar 1/2a (strain ATCC BAA-679 / EGD-e) GN=tuf PE=1 SV=1	EFTU_LISMO	tuf	43 kDa	312.07	339.98	327.84	326.63	350.63	338.73	361.57	350.31	0.0856852
Bifunctional protein PyrR OS=Listeria monocytogenes serovar 1/2a (strain ATCC BAA-679 / EGD-e) GN=pyrR PE=3 SV=1	PYRR_LISMO	pyrR	21 kDa	2.7375	3.7156	2.732	3.0617	1.9479	2.1104	0	1.35277	0.0856963
Translation initiation factor IF-3 OS=Listeria monocytogenes serovar 1/2a (strain ATCC BAA-679 / EGD-e) GN=infC PE=3 SV=1	IF3_LISMO	infC	20 kDa	20.987	27.867	25.499	24.7843	21.427	18.994	14.569	18.33	0.085958
Threonine--tRNA ligase OS=Listeria monocytogenes serovar 1/2a (strain ATCC BAA-679 / EGD-e) GN=thrS PE=3 SV=1	SYT_LISMO	thrS	73 kDa	17.337	13.933	16.392	15.8873	13.636	9.497	13.244	12.1257	0.0866469
Lmo1603 protein OS=Listeria monocytogenes serovar 1/2a (strain ATCC BAA-679 / EGD-e) GN=lmo1603 PE=4 SV=1	Q8Y6T0_LISMO	lmo1603	41 kDa	11.862	10.218	9.1067	10.3956	7.7917	6.3313	0	4.70767	0.0871021
Glutamate--tRNA ligase OS=Listeria monocytogenes serovar 1/2a (strain ATCC BAA-679 / EGD-e) GN=gltX PE=3 SV=1	SYE_LISMO	gltX	56 kDa	38.324	41.8	40.98	40.368	37.985	37.988	34.435	36.8027	0.0872557
Carbamoyl-phosphate synthase small chain OS=Listeria monocytogenes serovar 1/2a (strain ATCC BAA-679 / EGD-e) GN=carA PE=3 SV=1	CARA_LISMO	carA	40 kDa	7.2999	9.2889	6.3747	7.6545	4.8698	5.2761	0	3.38197	0.0878419
Lmo2432 protein OS=Listeria monocytogenes serovar 1/2a (strain ATCC BAA-679 / EGD-e) GN=lmo2432 PE=4 SV=1	Q8Y4K6_LISMO	lmo2432	6 kDa	3.6499	5.5734	1.8213	3.68153	6.8178	8.4417	5.2977	6.8524	0.0882725
Peptidoglycan lytic protein P45 OS=Listeria monocytogenes serovar 1/2a (strain ATCC BAA-679 / EGD-e) GN=spl PE=4 SV=1	Q7AP49_LISMO	spl	43 kDa	22.812	19.507	18.213	20.1773	13.636	14.773	18.542	15.6503	0.0883173
3'-5' exoribonuclease YhaM OS=Listeria monocytogenes serovar 1/2a (strain ATCC BAA-679 / EGD-e) GN=yhaM PE=3 SV=1	YHAM_LISMO	yhaM	35 kDa	2.7375	1.8578	5.464	3.3531	4.8698	7.3865	6.6221	6.2928	0.0893301
30S ribosomal protein S14 type Z OS=Listeria monocytogenes serovar 1/2a (strain ATCC BAA-679 / EGD-e) GN=rpsZ PE=3 SV=1	RS14Z_LISMO	rpsZ	7 kDa	10.037	9.2889	9.1067	9.47753	7.7917	5.2761	0	4.35593	0.0912327
dTDP-4-dehydrorhamnose 3,5-epimerase OS=Listeria monocytogenes serovar 1/2a (strain ATCC BAA-679 / EGD-e) GN=lmo1082 PE=3 SV=1	Q8Y836_LISMO	lmo1082	21 kDa	5.4749	9.2889	10.928	8.56393	14.609	11.607	11.92	12.712	0.0914431
ATP-dependent DNA helicase OS=Listeria monocytogenes serovar 1/2a (strain ATCC BAA-679 / EGD-e) GN=pcrA PE=3 SV=1	Q8Y6C9_LISMO	pcrA	83 kDa	7.2999	11.147	7.2853	8.5774	3.8959	5.2761	6.6221	5.2647	0.0927908
UDP-N-acetylmuramoylalanine--D-glutamate ligase OS=Listeria monocytogenes serovar 1/2a (strain ATCC BAA-679 / EGD-e) GN=murD PE=3 SV=1	MURD_LISMO	murD	50 kDa	10.95	10.218	10.017	10.395	11.688	11.607	14.569	12.6213	0.0932281
30S ribosomal protein S2 OS=Listeria monocytogenes serovar 1/2a (strain ATCC BAA-679 / EGD-e) GN=rpsB PE=3 SV=1	RS2_LISMO	rpsB	28 kDa	57.487	60.378	50.087	55.984	52.594	43.264	43.706	46.5213	0.093422
Lmo1254 protein OS=Listeria monocytogenes serovar 1/2a (strain ATCC BAA-679 / EGD-e) GN=lmo1254 PE=4 SV=1	Q8Y7M0_LISMO	lmo1254	63 kDa	5.4749	12.076	8.196	8.5823	2.9219	4.2209	5.2977	4.14683	0.0947609
50S ribosomal protein L14 OS=Listeria monocytogenes serovar 1/2a (strain ATCC BAA-679 / EGD-e) GN=rplN PE=3 SV=1	RL14_LISMO	rplN	13 kDa	11.862	13.005	10.928	11.9317	10.714	10.552	10.595	10.6203	0.0951329
50S ribosomal protein L16 OS=Listeria monocytogenes serovar 1/2a (strain ATCC BAA-679 / EGD-e) GN=rplP PE=3 SV=1	RL16_LISMO	rplP	16 kDa	25.55	20.436	17.303	21.0963	18.505	11.607	9.271	13.1277	0.0955979
N-acetylglucosamine-6-phosphate deacetylase OS=Listeria monocytogenes serovar 1/2a (strain ATCC BAA-679 / EGD-e) GN=lmo0956 PE=3 SV=1	Q8Y8E8_LISMO	lmo0956	41 kDa	15.512	12.076	17.303	14.9637	20.453	16.883	19.866	19.0673	0.0957216
DNA polymerase III subunit beta OS=Listeria monocytogenes serovar 1/2a (strain ATCC BAA-679 / EGD-e) GN=dnaN PE=3 SV=1	Q8YAW1_LISMO	dnaN	42 kDa	15.512	16.72	16.392	16.208	18.505	24.27	18.542	20.439	0.0957404
Lmo2229 protein OS=Listeria monocytogenes serovar 1/2a (strain ATCC BAA-679 / EGD-e) GN=lmo2229 PE=1 SV=1	Q8Y547_LISMO	lmo2229	78 kDa	3.6499	1.8578	5.464	3.65723	1.9479	0	1.3244	1.09077	0.0970391
Lmo2089 protein OS=Listeria monocytogenes serovar 1/2a (strain ATCC BAA-679 / EGD-e) GN=lmo2089 PE=4 SV=1	Q8Y5H3_LISMO	lmo2089	38 kDa	34.674	39.942	38.248	37.6213	38.959	46.43	46.355	43.9147	0.0977451
Nucleoside diphosphate kinase OS=Listeria monocytogenes serovar 1/2a (strain ATCC BAA-679 / EGD-e) GN=ndk PE=3 SV=1	NDK_LISMO	ndk	16 kDa	1.825	4.6445	3.6427	3.37073	0.97396	2.1104	1.3244	1.46959	0.0997848
Lmo2248 protein OS=Listeria monocytogenes serovar 1/2a (strain ATCC BAA-679 / EGD-e) GN=lmo2248 PE=4 SV=1	Q929C7_LISMO	lmo2248	24 kDa	3.6499	9.2889	5.464	6.13427	2.9219	2.1104	2.6489	2.5604	0.100368
Secreted protein with 1 GW repeat OS=Listeria monocytogenes serovar 1/2a (strain ATCC BAA-679 / EGD-e) GN=lmo2713 PE=4 SV=1	Q8Y3W6_LISMO	lmo2713	35 kDa	0	0	0	0	1.9479	8.4417	2.6489	4.34617	0.102247
Phosphoenolpyruvate-protein phosphotransferase OS=Listeria monocytogenes serovar 1/2a (strain ATCC BAA-679 / EGD-e) GN=ptsI PE=3 SV=2	PT1_LISMO	ptsI	63 kDa	58.399	76.169	77.407	70.6583	53.568	62.258	52.977	56.2677	0.102976
Lmo0602 protein OS=Listeria monocytogenes serovar 1/2a (strain ATCC BAA-679 / EGD-e) GN=lmo0602 PE=4 SV=1	Q8Y9D0_LISMO	lmo0602	19 kDa	7.2999	4.6445	4.5533	5.49923	3.8959	3.1657	0	2.35387	0.103517
Lmo1851 protein OS=Listeria monocytogenes serovar 1/2a (strain ATCC BAA-679 / EGD-e) GN=lmo1851 PE=3 SV=1	Q8Y649_LISMO	lmo1851	54 kDa	3.6499	4.6445	6.3747	4.8897	3.8959	2.1104	2.6489	2.88507	0.103939
AA3-600 quinol oxidase subunit I OS=Listeria monocytogenes serovar 1/2a (strain ATCC BAA-679 / EGD-e) GN=qoxB PE=3 SV=1	Q8YAU9_LISMO	qoxB	75 kDa	10.037	5.5734	5.464	7.0248	10.714	9.497	10.595	10.2687	0.105365
Lmo1852 protein OS=Listeria monocytogenes serovar 1/2a (strain ATCC BAA-679 / EGD-e) GN=lmo1852 PE=4 SV=1	Q8Y648_LISMO	lmo1852	7 kDa	4.5624	2.7867	3.6427	3.66393	5.8438	4.2209	5.2977	5.1208	0.10592
Triosephosphate isomerase 1 OS=Listeria monocytogenes serovar 1/2a (strain ATCC BAA-679 / EGD-e) GN=tpiA1 PE=3 SV=1	TPIS1_LISMO	tpiA1	27 kDa	43.799	48.302	49.176	47.0923	45.776	35.877	38.408	40.0203	0.106357
Lmo0185 protein OS=Listeria monocytogenes serovar 1/2a (strain ATCC BAA-679 / EGD-e) GN=lmo0185 PE=4 SV=1	Q8YAE5_LISMO	lmo0185	29 kDa	3.6499	3.7156	3.6427	3.6694	2.9219	3.1657	1.3244	2.47067	0.106712
Catabolite control protein A OS=Listeria monocytogenes serovar 1/2a (strain ATCC BAA-679 / EGD-e) GN=ccpA PE=4 SV=1	Q8Y6T3_LISMO	ccpA	37 kDa	31.937	28.796	28.231	29.6547	37.985	30.601	35.76	34.782	0.106742
Lmo2389 protein OS=Listeria monocytogenes serovar 1/2a (strain ATCC BAA-679 / EGD-e) GN=lmo2389 PE=4 SV=1	Q8Y4P6_LISMO	lmo2389	44 kDa	22.812	21.365	28.231	24.136	31.167	30.601	26.489	29.419	0.107733
Listeria epitope LemA OS=Listeria monocytogenes serovar 1/2a (strain ATCC BAA-679 / EGD-e) GN=lemA PE=4 SV=1	Q8Y8E2_LISMO	lemA	21 kDa	20.987	14.862	19.124	18.3243	13.636	15.828	13.244	14.236	0.108254
Lmo2823 protein OS=Listeria monocytogenes serovar 1/2a (strain ATCC BAA-679 / EGD-e) GN=lmo2823 PE=4 SV=1	Q8Y3L2_LISMO	lmo2823	47 kDa	1.825	2.7867	0	1.53723	3.8959	6.3313	2.6489	4.29203	0.111897
50S ribosomal protein L15 OS=Listeria monocytogenes serovar 1/2a (strain ATCC BAA-679 / EGD-e) GN=rplO PE=3 SV=1	RL15_LISMO	rplO	16 kDa	15.512	11.147	11.839	12.8327	11.688	7.3865	5.2977	8.12407	0.112056
Lmo2700 protein OS=Listeria monocytogenes serovar 1/2a (strain ATCC BAA-679 / EGD-e) GN=lmo2700 PE=4 SV=1	Q8Y3X9_LISMO	lmo2700	33 kDa	12.775	16.72	12.749	14.0813	10.714	9.497	0	6.737	0.113417
Phosphoserine aminotransferase OS=Listeria monocytogenes serovar 1/2a (strain ATCC BAA-679 / EGD-e) GN=serC PE=3 SV=1	SERC_LISMO	serC	40 kDa	3.6499	3.7156	8.196	5.18717	6.8178	9.497	10.595	8.96993	0.114063
Lmo2663 protein OS=Listeria monocytogenes serovar 1/2a (strain ATCC BAA-679 / EGD-e) GN=lmo2663 PE=3 SV=1	Q8Y414_LISMO	lmo2663	37 kDa	2.7375	0	2.732	1.82317	0	0	0	0	0.116117
2-succinyl-5-enolpyruvyl-6-hydroxy-3-cyclohexene-1-carboxylate synthase OS=Listeria monocytogenes serovar 1/2a (strain ATCC BAA-679 / EGD-e) GN=menD PE=3 SV=1	MEND_LISMO	menD	65 kDa	6.3874	5.5734	8.196	6.71893	10.714	7.3865	13.244	10.4482	0.116144
FruA protein OS=Listeria monocytogenes serovar 1/2a (strain ATCC BAA-679 / EGD-e) GN=fruA PE=4 SV=1	Q8Y4U6_LISMO	fruA	66 kDa	0	1.8578	1.8213	1.22637	0	0	0	0	0.116156
DNA polymerase I OS=Listeria monocytogenes serovar 1/2a (strain ATCC BAA-679 / EGD-e) GN=polA PE=3 SV=1	Q8Y6W6_LISMO	polA	98 kDa	2.7375	3.7156	8.196	4.88303	7.7917	9.497	7.9466	8.41177	0.116419
S-adenosylmethionine synthase OS=Listeria monocytogenes serovar 1/2a (strain ATCC BAA-679 / EGD-e) GN=metK PE=3 SV=1	METK_LISMO	metK	44 kDa	0	0	0	0	0	3.1657	2.6489	1.9382	0.119249
3-oxoacyl-[acyl-carrier-protein] synthase 3 OS=Listeria monocytogenes serovar 1/2a (strain ATCC BAA-679 / EGD-e) GN=fabH PE=3 SV=1	FABH_LISMO	fabH	34 kDa	19.162	18.578	22.767	20.169	17.531	17.939	13.244	16.238	0.119793
Lmo0192 protein OS=Listeria monocytogenes serovar 1/2a (strain ATCC BAA-679 / EGD-e) GN=lmo0192 PE=4 SV=1	Q8YAD9_LISMO	lmo0192	30 kDa	2.7375	0.92889	0.91067	1.52569	1.9479	4.2209	3.9733	3.3807	0.119989
Dihydrolipoyl dehydrogenase OS=Listeria monocytogenes serovar 1/2a (strain ATCC BAA-679 / EGD-e) GN=PdhD PE=3 SV=1	Q8Y862_LISMO	PdhD	49 kDa	51.099	27.867	56.461	45.1423	23.375	26.38	31.786	27.1803	0.120051
Lmo0791 protein OS=Listeria monocytogenes serovar 1/2a (strain ATCC BAA-679 / EGD-e) GN=lmo0791 PE=4 SV=1	Q8Y8V1_LISMO	lmo0791	24 kDa	0.91248	2.7867	1.8213	1.84016	4.8698	8.4417	2.6489	5.32013	0.121013
30S ribosomal protein S18 OS=Listeria monocytogenes serovar 1/2a (strain ATCC BAA-679 / EGD-e) GN=rpsR PE=3 SV=1	RS18_LISMO	rpsR	9 kDa	20.987	20.436	21.856	21.093	33.115	24.27	23.84	27.075	0.121433
Lmo0098 protein OS=Listeria monocytogenes serovar 1/2a (strain ATCC BAA-679 / EGD-e) GN=lmo0098 PE=4 SV=1	Q8YAM0_LISMO	lmo0098	33 kDa	8.2124	7.4312	7.2853	7.64297	7.7917	10.552	11.92	10.0879	0.121632
Lmo2159 protein OS=Listeria monocytogenes serovar 1/2a (strain ATCC BAA-679 / EGD-e) GN=lmo2159 PE=4 SV=1	Q8Y5A9_LISMO	lmo2159	38 kDa	2.7375	0	3.6427	2.12673	0	0	0	0	0.124061
Lmo1602 protein OS=Listeria monocytogenes serovar 1/2a (strain ATCC BAA-679 / EGD-e) GN=lmo1602 PE=4 SV=1	Q8Y6T1_LISMO	lmo1602	16 kDa	22.812	22.293	19.124	21.4097	23.375	23.215	25.164	23.918	0.128262
UDP-N-acetylglucosamine--N-acetylmuramyl-(pentapeptide) pyrophosphoryl-undecaprenol N-acetylglucosamine transferase OS=Listeria monocytogenes serovar 1/2a (strain ATCC BAA-679 / EGD-e) GN=murG PE=3 SV=1	MURG_LISMO	murG	39 kDa	3.6499	3.7156	1.8213	3.06227	1.9479	2.1104	1.3244	1.79423	0.129386
RelA protein OS=Listeria monocytogenes serovar 1/2a (strain ATCC BAA-679 / EGD-e) GN=relA PE=3 SV=1	Q8Y706_LISMO	relA	85 kDa	0	1.8578	2.732	1.52993	0	0	0	0	0.130342
30S ribosomal protein S10 OS=Listeria monocytogenes serovar 1/2a (strain ATCC BAA-679 / EGD-e) GN=rpsJ PE=3 SV=1	RS10_LISMO	rpsJ	12 kDa	31.937	24.151	29.141	28.4097	35.063	40.098	30.462	35.2077	0.131654
Lmo2724 protein OS=Listeria monocytogenes serovar 1/2a (strain ATCC BAA-679 / EGD-e) GN=lmo2724 PE=4 SV=1	Q8Y3V7_LISMO	lmo2724	16 kDa	3.6499	3.7156	3.6427	3.6694	3.8959	4.2209	5.2977	4.4715	0.131658
Lmo0163 protein OS=Listeria monocytogenes serovar 1/2a (strain ATCC BAA-679 / EGD-e) GN=lmo0163 PE=4 SV=1	Q8YAG3_LISMO	lmo0163	31 kDa	2.7375	0	1.8213	1.5196	0	0	0	0	0.131928
Lmo1415 protein OS=Listeria monocytogenes serovar 1/2a (strain ATCC BAA-679 / EGD-e) GN=lmo1415 PE=4 SV=1	Q8Y781_LISMO	lmo1415	43 kDa	5.4749	3.7156	7.2853	5.49193	7.7917	9.497	6.6221	7.97027	0.135017
Putative septation protein SpoVG 2 OS=Listeria monocytogenes serovar 1/2a (strain ATCC BAA-679 / EGD-e) GN=spoVG2 PE=3 SV=1	SP5G2_LISMO	spoVG2	11 kDa	31.024	18.578	19.124	22.9087	39.933	37.988	25.164	34.3617	0.136551
Probable glycine dehydrogenase (decarboxylating) subunit 1 OS=Listeria monocytogenes serovar 1/2a (strain ATCC BAA-679 / EGD-e) GN=gcvPA PE=3 SV=1	GCSPA_LISMO	gcvPA	49 kDa	21.9	14.862	20.035	18.9323	16.557	10.552	14.569	13.8927	0.140576
dTDP-glucose 4,6-dehydratase OS=Listeria monocytogenes serovar 1/2a (strain ATCC BAA-679 / EGD-e) GN=lmo1083 PE=3 SV=1	Q8Y835_LISMO	lmo1083	37 kDa	10.037	7.4312	10.928	9.4654	5.8438	8.4417	1.3244	5.2033	0.141234
DNA-directed RNA polymerase subunit alpha OS=Listeria monocytogenes serovar 1/2a (strain ATCC BAA-679 / EGD-e) GN=rpoA PE=3 SV=1	RPOA_LISMO	rpoA	35 kDa	24.637	25.08	20.945	23.554	26.297	25.325	26.489	26.037	0.141789
Lmo1688 protein OS=Listeria monocytogenes serovar 1/2a (strain ATCC BAA-679 / EGD-e) GN=lmo1688 PE=4 SV=1	Q8Y6J6_LISMO	lmo1688	27 kDa	11.862	13.005	9.1067	11.3246	12.662	13.718	14.569	13.6497	0.143871
Aspartate-semialdehyde dehydrogenase OS=Listeria monocytogenes serovar 1/2a (strain ATCC BAA-679 / EGD-e) GN=asd PE=3 SV=1	Q8Y764_LISMO	asd	38 kDa	8.2124	4.6445	6.3747	6.41053	8.7657	7.3865	10.595	8.91573	0.145257
Pyruvate carboxylase OS=Listeria monocytogenes serovar 1/2a (strain ATCC BAA-679 / EGD-e) GN=pycA PE=4 SV=1	Q8Y846_LISMO	pycA	128 kDa	18.25	15.791	20.035	18.0253	19.479	29.546	22.515	23.8467	0.145404
Peptide chain release factor 1 OS=Listeria monocytogenes serovar 1/2a (strain ATCC BAA-679 / EGD-e) GN=prfA PE=3 SV=1	RF1_LISMO	prfA	41 kDa	3.6499	5.5734	5.464	4.89577	3.8959	2.1104	3.9733	3.32653	0.146089
Methionine aminopeptidase OS=Listeria monocytogenes serovar 1/2a (strain ATCC BAA-679 / EGD-e) GN=map PE=3 SV=1	Q8Y6H5_LISMO	map	28 kDa	8.2124	5.5734	8.196	7.32727	9.7396	9.497	17.218	12.1515	0.146409
Lmo0592 protein OS=Listeria monocytogenes serovar 1/2a (strain ATCC BAA-679 / EGD-e) GN=lmo0592 PE=4 SV=1	Q8Y9D8_LISMO	lmo0592	20 kDa	15.512	13.005	11.839	13.452	14.609	18.994	15.893	16.4987	0.146419
4-hydroxy-tetrahydrodipicolinate reductase OS=Listeria monocytogenes serovar 1/2a (strain ATCC BAA-679 / EGD-e) GN=dapB PE=3 SV=1	DAPB_LISMO	dapB	29 kDa	9.1248	6.5023	6.3747	7.33393	7.7917	10.552	10.595	9.64623	0.147435
ATP synthase subunit b OS=Listeria monocytogenes serovar 1/2a (strain ATCC BAA-679 / EGD-e) GN=atpF PE=3 SV=1	ATPF_LISMO	atpF	19 kDa	1.825	4.6445	0.91067	2.46006	0	1.0552	0	0.351733	0.147844
Lmo0670 protein OS=Listeria monocytogenes serovar 1/2a (strain ATCC BAA-679 / EGD-e) GN=lmo0670 PE=4 SV=1	Q8Y963_LISMO	lmo0670	7 kDa	5.4749	2.7867	5.464	4.5752	6.8178	8.4417	5.2977	6.8524	0.148454
Cell division protein FtsA OS=Listeria monocytogenes serovar 1/2a (strain ATCC BAA-679 / EGD-e) GN=ftsA PE=3 SV=1	Q8Y5M4_LISMO	ftsA	46 kDa	11.862	3.7156	7.2853	7.62097	11.688	16.883	10.595	13.0553	0.149683
Lmo0110 protein OS=Listeria monocytogenes serovar 1/2a (strain ATCC BAA-679 / EGD-e) GN=lmo0110 PE=4 SV=1	Q8YAK8_LISMO	lmo0110	40 kDa	3.6499	4.6445	5.464	4.58613	4.8698	8.4417	6.6221	6.64453	0.149819
Hydroxyethylthiazole kinase OS=Listeria monocytogenes serovar 1/2a (strain ATCC BAA-679 / EGD-e) GN=thiM PE=3 SV=1	THIM_LISMO	thiM	28 kDa	9.1248	0	6.3747	5.1665	0	1.0552	0	0.351733	0.152023
Lmo1334 protein OS=Listeria monocytogenes serovar 1/2a (strain ATCC BAA-679 / EGD-e) GN=lmo1334 PE=4 SV=1	Q8Y7E8_LISMO	lmo1334	14 kDa	3.6499	4.6445	4.5533	4.28257	1.9479	4.2209	0	2.05627	0.152063
Partition protein ParB homolg OS=Listeria monocytogenes serovar 1/2a (strain ATCC BAA-679 / EGD-e) GN=parB PE=3 SV=1	Q8Y3P4_LISMO	parB	32 kDa	6.3874	3.7156	4.5533	4.88543	5.8438	7.3865	11.92	8.38343	0.153115
Lmo0278 protein OS=Listeria monocytogenes serovar 1/2a (strain ATCC BAA-679 / EGD-e) GN=lmo0278 PE=3 SV=1	Q8YA81_LISMO	lmo0278	41 kDa	7.2999	7.4312	6.3747	7.03527	5.8438	6.3313	2.6489	4.94133	0.156391
Lmo1922 protein OS=Listeria monocytogenes serovar 1/2a (strain ATCC BAA-679 / EGD-e) GN=lmo1922 PE=4 SV=1	Q8Y5Y1_LISMO	lmo1922	48 kDa	2.7375	0.92889	3.6427	2.43636	1.9479	0	0	0.6493	0.157316
Lipoprotein OS=Listeria monocytogenes serovar 1/2a (strain ATCC BAA-679 / EGD-e) GN=lmo2417 PE=3 SV=1	Q8Y4M0_LISMO	lmo2417	31 kDa	0.91248	0	1.8213	0.91126	0	0	0	0	0.158088
Lmo2475 protein OS=Listeria monocytogenes serovar 1/2a (strain ATCC BAA-679 / EGD-e) GN=lmo2475 PE=3 SV=1	Q8Y4G8_LISMO	lmo2475	64 kDa	13.687	9.2889	11.839	11.605	14.609	25.325	14.569	18.1677	0.159153
Methylenetetrahydrofolate--tRNA-(uracil-5-)-methyltransferase TrmFO OS=Listeria monocytogenes serovar 1/2a (strain ATCC BAA-679 / EGD-e) GN=trmFO PE=3 SV=1	TRMFO_LISMO	trmFO	48 kDa	6.3874	1.8578	5.464	4.56973	5.8438	7.3865	9.271	7.50043	0.159909
Lmo1812 protein OS=Listeria monocytogenes serovar 1/2a (strain ATCC BAA-679 / EGD-e) GN=lmo1812 PE=4 SV=1	Q8Y685_LISMO	lmo1812	31 kDa	0.91248	1.8578	0	0.923427	0	0	0	0	0.160221
30S ribosomal protein S16 OS=Listeria monocytogenes serovar 1/2a (strain ATCC BAA-679 / EGD-e) GN=rpsP PE=3 SV=1	RS16_LISMO	rpsP	10 kDa	43.799	31.582	34.605	36.662	69.151	36.933	55.626	53.9033	0.160962
Lmo2167 protein OS=Listeria monocytogenes serovar 1/2a (strain ATCC BAA-679 / EGD-e) GN=lmo2167 PE=4 SV=1	Q8Y5A2_LISMO	lmo2167	23 kDa	1.825	0	3.6427	1.82257	3.8959	3.1657	3.9733	3.6783	0.161646
Delta-aminolevulinic acid dehydratase OS=Listeria monocytogenes serovar 1/2a (strain ATCC BAA-679 / EGD-e) GN=hemB PE=3 SV=1	Q8Y6X7_LISMO	hemB	36 kDa	4.5624	1.8578	2.732	3.05073	2.9219	7.3865	7.9466	6.085	0.163154
ATP synthase subunit beta 2 OS=Listeria monocytogenes serovar 1/2a (strain ATCC BAA-679 / EGD-e) GN=atpD2 PE=3 SV=1	ATPB2_LISMO	atpD2	52 kDa	36.499	42.729	38.248	39.1587	36.037	32.712	37.084	35.2777	0.163315
Ribonucleoside-diphosphate reductase subunit beta OS=Listeria monocytogenes serovar 1/2a (strain ATCC BAA-679 / EGD-e) GN=lmo2154 PE=3 SV=1	Q8Y5B3_LISMO	lmo2154	40 kDa	16.425	21.365	14.571	17.4537	20.453	21.104	21.191	20.916	0.165037
Lysine--tRNA ligase OS=Listeria monocytogenes serovar 1/2a (strain ATCC BAA-679 / EGD-e) GN=lysS PE=3 SV=1	SYK_LISMO	lysS	57 kDa	13.687	15.791	15.481	14.9863	6.8178	11.607	14.569	10.9979	0.165107
Tyrosine--tRNA ligase OS=Listeria monocytogenes serovar 1/2a (strain ATCC BAA-679 / EGD-e) GN=tyrS PE=3 SV=1	SYY_LISMO	tyrS	48 kDa	14.6	7.4312	11.839	11.2901	2.9219	7.3865	9.271	6.52647	0.165402
ATP-dependent Clp protease proteolytic subunit OS=Listeria monocytogenes serovar 1/2a (strain ATCC BAA-679 / EGD-e) GN=clpP PE=1 SV=1	Q8Y7Y1_LISMO	clpP	21 kDa	10.037	14.862	11.839	12.246	15.583	16.883	13.244	15.2367	0.165419
Lmo0512 protein OS=Listeria monocytogenes serovar 1/2a (strain ATCC BAA-679 / EGD-e) GN=lmo0512 PE=4 SV=1	Q8Y9L5_LISMO	lmo0512	13 kDa	3.6499	1.8578	2.732	2.74657	3.8959	8.4417	3.9733	5.43697	0.165706
Lmo1711 protein OS=Listeria monocytogenes serovar 1/2a (strain ATCC BAA-679 / EGD-e) GN=lmo1711 PE=4 SV=1	Q92AU6_LISMO	lmo1711	45 kDa	19.162	14.862	17.303	17.109	24.349	22.16	17.218	21.2423	0.166751
Nicotinate phosphoribosyltransferase OS=Listeria monocytogenes serovar 1/2a (strain ATCC BAA-679 / EGD-e) GN=lmo1092 PE=3 SV=1	Q8Y826_LISMO	lmo1092	56 kDa	3.6499	5.5734	3.6427	4.28867	3.8959	2.1104	2.6489	2.88507	0.166882
Signal recognition particle receptor FtsY OS=Listeria monocytogenes serovar 1/2a (strain ATCC BAA-679 / EGD-e) GN=ftsY PE=3 SV=1	Q8Y693_LISMO	ftsY	36 kDa	4.5624	11.147	10.017	8.57547	4.8698	5.2761	5.2977	5.14787	0.167832
ATP synthase subunit alpha 2 OS=Listeria monocytogenes serovar 1/2a (strain ATCC BAA-679 / EGD-e) GN=atpA2 PE=3 SV=1	ATPA2_LISMO	atpA2	55 kDa	26.462	31.582	30.052	29.3653	31.167	31.657	35.76	32.8613	0.171784
Lmo0944 protein OS=Listeria monocytogenes serovar 1/2a (strain ATCC BAA-679 / EGD-e) GN=lmo0944 PE=4 SV=1	Q8Y8G0_LISMO	lmo0944	12 kDa	3.6499	2.7867	6.3747	4.27043	6.8178	5.2761	6.6221	6.23867	0.17202
Lmo2160 protein OS=Listeria monocytogenes serovar 1/2a (strain ATCC BAA-679 / EGD-e) GN=lmo2160 PE=4 SV=1	Q8Y5A8_LISMO	lmo2160	36 kDa	1.825	1.8578	2.732	2.13827	0.97396	2.1104	0	1.02812	0.177047
Lmo2369 protein OS=Listeria monocytogenes serovar 1/2a (strain ATCC BAA-679 / EGD-e) GN=lmo2369 PE=4 SV=1	Q8Y4R5_LISMO	lmo2369	13 kDa	3.6499	3.7156	4.5533	3.97293	4.8698	4.2209	6.6221	5.2376	0.177551
UPF0342 protein lmo2223 OS=Listeria monocytogenes serovar 1/2a (strain ATCC BAA-679 / EGD-e) GN=lmo2223 PE=3 SV=1	Y2223_LISMO	lmo2223	14 kDa	27.375	30.653	26.409	28.1457	38.959	28.491	33.111	33.5203	0.177654
Flagellin OS=Listeria monocytogenes serovar 1/2a (strain ATCC BAA-679 / EGD-e) GN=flaA PE=3 SV=2	FLAA_LISMO	flaA	30 kDa	68.436	55.734	65.568	63.246	129.54	91.804	63.573	94.9723	0.178928
Lmo2188 protein OS=Listeria monocytogenes serovar 1/2a (strain ATCC BAA-679 / EGD-e) GN=lmo2188 PE=3 SV=1	Q8Y583_LISMO	lmo2188	69 kDa	32.849	26.938	32.784	30.857	30.193	41.154	42.382	37.9097	0.179633
UPF0356 protein lmo1028 OS=Listeria monocytogenes serovar 1/2a (strain ATCC BAA-679 / EGD-e) GN=lmo1028 PE=3 SV=1	Y1028_LISMO	lmo1028	8 kDa	14.6	16.72	16.392	15.904	15.583	20.049	19.866	18.4993	0.180314
Lmo1067 protein OS=Listeria monocytogenes serovar 1/2a (strain ATCC BAA-679 / EGD-e) GN=lmo1067 PE=4 SV=1	Q8Y851_LISMO	lmo1067	69 kDa	21.9	27.867	26.409	25.392	17.531	22.16	23.84	21.177	0.180917
ATP-dependent zinc metalloprotease FtsH OS=Listeria monocytogenes serovar 1/2a (strain ATCC BAA-679 / EGD-e) GN=ftsH PE=3 SV=1	Q8YAC6_LISMO	ftsH	76 kDa	34.674	42.729	34.605	37.336	38.959	45.374	43.706	42.6797	0.181868
Glycine--tRNA ligase beta subunit OS=Listeria monocytogenes serovar 1/2a (strain ATCC BAA-679 / EGD-e) GN=glyS PE=3 SV=1	SYGB_LISMO	glyS	79 kDa	4.5624	5.5734	6.3747	5.5035	1.9479	5.2761	3.9733	3.73243	0.18303
Lmo0391 protein OS=Listeria monocytogenes serovar 1/2a (strain ATCC BAA-679 / EGD-e) GN=lmo0391 PE=4 SV=1	Q8Y9X6_LISMO	lmo0391	11 kDa	3.6499	1.8578	2.732	2.74657	2.9219	0	0	0.973967	0.183272
Lmo0554 protein OS=Listeria monocytogenes serovar 1/2a (strain ATCC BAA-679 / EGD-e) GN=lmo0554 PE=4 SV=1	Q8Y9H4_LISMO	lmo0554	43 kDa	13.687	16.72	18.213	16.2067	16.557	20.049	22.515	19.707	0.183911
Mbl protein OS=Listeria monocytogenes serovar 1/2a (strain ATCC BAA-679 / EGD-e) GN=mbl PE=4 SV=1	Q8Y4C5_LISMO	mbl	36 kDa	15.512	9.2889	12.749	12.5166	8.7657	10.552	9.271	9.52957	0.186742
30S ribosomal protein S12 OS=Listeria monocytogenes serovar 1/2a (strain ATCC BAA-679 / EGD-e) GN=rpsL PE=3 SV=1	RS12_LISMO	rpsL	15 kDa	10.037	10.218	11.839	10.698	10.714	6.3313	0	5.68177	0.187855
Peptidyl-prolyl cis-trans isomerase OS=Listeria monocytogenes serovar 1/2a (strain ATCC BAA-679 / EGD-e) GN=lmo2376 PE=3 SV=1	Q8Y4Q8_LISMO	lmo2376	21 kDa	15.512	14.862	9.1067	13.1602	20.453	27.436	13.244	20.3777	0.189783
60 kDa chaperonin OS=Listeria monocytogenes serovar 1/2a (strain ATCC BAA-679 / EGD-e) GN=groL PE=3 SV=1	CH60_LISMO	groL	57 kDa	628.7	673.45	622.9	641.683	657.43	684.84	794.66	712.31	0.190573
Lmo1718 protein OS=Listeria monocytogenes serovar 1/2a (strain ATCC BAA-679 / EGD-e) GN=lmo1718 PE=4 SV=1	Q8Y6G8_LISMO	lmo1718	41 kDa	5.4749	4.6445	6.3747	5.49803	3.8959	4.2209	5.2977	4.4715	0.192142
Lmo1941 protein OS=Listeria monocytogenes serovar 1/2a (strain ATCC BAA-679 / EGD-e) GN=lmo1941 PE=4 SV=1	Q8Y5W4_LISMO	lmo1941	26 kDa	4.5624	3.7156	4.5533	4.2771	3.8959	3.1657	0	2.35387	0.192426
Single-stranded DNA-binding protein 1 OS=Listeria monocytogenes serovar 1/2a (strain ATCC BAA-679 / EGD-e) GN=ssb1 PE=3 SV=1	SSB1_LISMO	ssb1	19 kDa	12.775	9.2889	10.017	10.6936	7.7917	9.497	9.271	8.85323	0.196501
Lmo2577 protein OS=Listeria monocytogenes serovar 1/2a (strain ATCC BAA-679 / EGD-e) GN=lmo2577 PE=4 SV=1	Q8Y478_LISMO	lmo2577	30 kDa	1.825	2.7867	3.6427	2.75147	2.9219	5.2761	3.9733	4.0571	0.203496
50S ribosomal protein L22 OS=Listeria monocytogenes serovar 1/2a (strain ATCC BAA-679 / EGD-e) GN=rplV PE=3 SV=1	RL22_LISMO	rplV	13 kDa	17.337	18.578	18.213	18.0427	16.557	16.883	9.271	14.237	0.204336
50S ribosomal protein L1 OS=Listeria monocytogenes serovar 1/2a (strain ATCC BAA-679 / EGD-e) GN=rplA PE=3 SV=1	RL1_LISMO	rplA	25 kDa	50.187	38.085	40.069	42.7803	43.828	28.491	18.542	30.287	0.204689
50S ribosomal protein L5 OS=Listeria monocytogenes serovar 1/2a (strain ATCC BAA-679 / EGD-e) GN=rplE PE=3 SV=1	RL5_LISMO	rplE	20 kDa	58.399	47.374	49.176	51.6497	56.49	56.982	56.95	56.8073	0.205831
Glucose-1-phosphate thymidylyltransferase OS=Listeria monocytogenes serovar 1/2a (strain ATCC BAA-679 / EGD-e) GN=lmo1081 PE=3 SV=1	Q8Y837_LISMO	lmo1081	32 kDa	12.775	13.005	12.749	12.843	10.714	12.663	5.2977	9.55823	0.210518
50S ribosomal protein L33 1 OS=Listeria monocytogenes serovar 1/2a (strain ATCC BAA-679 / EGD-e) GN=rpmG1 PE=3 SV=1	RL331_LISMO	rpmG1	6 kDa	14.6	13.933	12.749	13.7607	18.505	16.883	13.244	16.2107	0.211072
30S ribosomal protein S6 OS=Listeria monocytogenes serovar 1/2a (strain ATCC BAA-679 / EGD-e) GN=rpsF PE=3 SV=1	RS6_LISMO	rpsF	12 kDa	39.237	39.942	36.427	38.5353	37.011	33.767	17.218	29.332	0.213204
Glucosamine-6-phosphate deaminase OS=Listeria monocytogenes serovar 1/2a (strain ATCC BAA-679 / EGD-e) GN=nagB PE=3 SV=1	NAGB_LISMO	nagB	26 kDa	10.95	7.4312	11.839	10.0734	7.7917	4.2209	9.271	7.09453	0.213288
Cell cycle protein GpsB OS=Listeria monocytogenes serovar 1/2a (strain ATCC BAA-679 / EGD-e) GN=gpsB PE=1 SV=1	GPSB_LISMO	gpsB	13 kDa	17.337	22.293	20.945	20.1917	20.453	14.773	14.569	16.5983	0.213352
UvrABC system protein A OS=Listeria monocytogenes serovar 1/2a (strain ATCC BAA-679 / EGD-e) GN=uvrA PE=3 SV=1	UVRA_LISMO	uvrA	106 kDa	7.2999	7.4312	4.5533	6.42813	6.8178	8.4417	9.271	8.17683	0.213397
DNA topoisomerase 4 subunit B OS=Listeria monocytogenes serovar 1/2a (strain ATCC BAA-679 / EGD-e) GN=parE PE=3 SV=1	Q8Y7J1_LISMO	parE	73 kDa	0	6.5023	1.8213	2.77453	0	0	0	0	0.225231
Lmo0134 protein OS=Listeria monocytogenes serovar 1/2a (strain ATCC BAA-679 / EGD-e) GN=lmo0134 PE=4 SV=1	Q8YAJ1_LISMO	lmo0134	10 kDa	1.825	6.5023	3.6427	3.99	2.9219	2.1104	0	1.67743	0.225673
50S ribosomal protein L20 OS=Listeria monocytogenes serovar 1/2a (strain ATCC BAA-679 / EGD-e) GN=rplT PE=3 SV=1	RL20_LISMO	rplT	14 kDa	33.762	43.658	45.533	40.9843	34.089	27.436	39.733	33.7527	0.228832
Phenylalanine--tRNA ligase beta subunit OS=Listeria monocytogenes serovar 1/2a (strain ATCC BAA-679 / EGD-e) GN=pheT PE=3 SV=1	SYFB_LISMO	pheT	88 kDa	6.3874	8.36	9.1067	7.95137	6.8178	7.3865	5.2977	6.50067	0.229179
Lmo2691 protein OS=Listeria monocytogenes serovar 1/2a (strain ATCC BAA-679 / EGD-e) GN=lmo2691 PE=4 SV=1	Q8Y3Y8_LISMO	lmo2691	64 kDa	96.723	63.165	70.121	76.6697	66.23	65.424	18.542	50.0653	0.22974
Uroporphyrinogen decarboxylase OS=Listeria monocytogenes serovar 1/2a (strain ATCC BAA-679 / EGD-e) GN=hemE PE=3 SV=1	DCUP_LISMO	hemE	40 kDa	3.6499	5.5734	3.6427	4.28867	4.8698	5.2761	9.271	6.4723	0.230236
Ribosome-recycling factor OS=Listeria monocytogenes serovar 1/2a (strain ATCC BAA-679 / EGD-e) GN=frr PE=3 SV=1	RRF_LISMO	frr	21 kDa	25.55	26.938	21.856	24.7813	28.245	35.877	25.164	29.762	0.230754
30S ribosomal protein S15 OS=Listeria monocytogenes serovar 1/2a (strain ATCC BAA-679 / EGD-e) GN=rpsO PE=3 SV=1	RS15_LISMO	rpsO	11 kDa	9.1248	7.4312	9.1067	8.55423	15.583	7.3865	13.244	12.0712	0.232473
N5-carboxyaminoimidazole ribonucleotide synthase OS=Listeria monocytogenes serovar 1/2a (strain ATCC BAA-679 / EGD-e) GN=purK PE=3 SV=1	Q8Y6B7_LISMO	purK	41 kDa	5.4749	6.5023	6.3747	6.1173	6.8178	6.3313	9.271	7.47337	0.232838
Phosphocarrier protein HPr OS=Listeria monocytogenes serovar 1/2a (strain ATCC BAA-679 / EGD-e) GN=ptsH PE=3 SV=1	PTHP_LISMO	ptsH	9 kDa	112.24	120.76	118.39	117.13	128.56	117.13	123.17	122.953	0.234585
Lmo0267 protein OS=Listeria monocytogenes serovar 1/2a (strain ATCC BAA-679 / EGD-e) GN=lmo0267 PE=4 SV=1	Q8YA92_LISMO	lmo0267	36 kDa	0	0	0	0	0	5.2761	1.3244	2.20017	0.237357
Cold shock-like protein CspLB OS=Listeria monocytogenes serovar 1/2a (strain ATCC BAA-679 / EGD-e) GN=cspLB PE=3 SV=1	CSPB_LISMO	cspLB	7 kDa	58.399	75.24	71.032	68.2237	62.334	94.97	104.63	87.3113	0.237686
FAD:protein FMN transferase OS=Listeria monocytogenes serovar 1/2a (strain ATCC BAA-679 / EGD-e) GN=lmo2636 PE=3 SV=1	Q8Y437_LISMO	lmo2636	40 kDa	2.7375	0	1.8213	1.5196	0.97396	0	0	0.324653	0.240446
NADPH dehydrogenase OS=Listeria monocytogenes serovar 1/2a (strain ATCC BAA-679 / EGD-e) GN=namA PE=3 SV=1	NAMA_LISMO	namA	37 kDa	3.6499	5.5734	7.2853	5.50287	8.7657	15.828	5.2977	9.9638	0.244388
Uridylate kinase OS=Listeria monocytogenes serovar 1/2a (strain ATCC BAA-679 / EGD-e) GN=pyrH PE=3 SV=1	PYRH_LISMO	pyrH	26 kDa	5.4749	4.6445	5.464	5.19447	5.8438	5.2761	7.9466	6.3555	0.247208
Lmo2515 protein OS=Listeria monocytogenes serovar 1/2a (strain ATCC BAA-679 / EGD-e) GN=lmo2515 PE=4 SV=1	Q927X8_LISMO	lmo2515	26 kDa	10.95	9.2889	9.1067	9.78187	9.7396	8.4417	7.9466	8.7093	0.247876
OpuCC protein OS=Listeria monocytogenes serovar 1/2a (strain ATCC BAA-679 / EGD-e) GN=opuCC PE=4 SV=1	Q7AP67_LISMO	opuCC	35 kDa	3.6499	2.7867	8.196	4.87753	0.97396	2.1104	3.9733	2.35255	0.252912
Coenzyme A biosynthesis bifunctional protein CoaBC OS=Listeria monocytogenes serovar 1/2a (strain ATCC BAA-679 / EGD-e) GN=lmo1825 PE=3 SV=1	Q8Y674_LISMO	lmo1825	43 kDa	9.1248	9.2889	8.196	8.8699	5.8438	9.497	6.6221	7.32097	0.253361
Endonuclease MutS2 OS=Listeria monocytogenes serovar 1/2a (strain ATCC BAA-679 / EGD-e) GN=mutS2 PE=3 SV=1	MUTS2_LISMO	mutS2	87 kDa	0.91248	0.92889	0.91067	0.917347	0.97396	3.1657	1.3244	1.82135	0.254325
Elongation factor 4 OS=Listeria monocytogenes serovar 1/2a (strain ATCC BAA-679 / EGD-e) GN=lepA PE=3 SV=1	LEPA_LISMO	lepA	68 kDa	1.825	1.8578	0	1.2276	0.97396	0	0	0.324653	0.26337
50S ribosomal protein L13 OS=Listeria monocytogenes serovar 1/2a (strain ATCC BAA-679 / EGD-e) GN=rplM PE=3 SV=1	RL13_LISMO	rplM	16 kDa	14.6	15.791	12.749	14.38	13.636	12.663	13.244	13.181	0.266399
Tryptophan--tRNA ligase OS=Listeria monocytogenes serovar 1/2a (strain ATCC BAA-679 / EGD-e) GN=trpS PE=3 SV=1	SYW_LISMO	trpS	37 kDa	6.3874	7.4312	8.196	7.3382	7.7917	8.4417	7.9466	8.06	0.266637
Probable transcriptional regulatory protein lmo0369 OS=Listeria monocytogenes serovar 1/2a (strain ATCC BAA-679 / EGD-e) GN=lmo0369 PE=3 SV=1	Y369_LISMO	lmo0369	27 kDa	2.7375	2.7867	1.8213	2.4485	3.8959	2.1104	3.9733	3.32653	0.268978
Lmo0541 protein OS=Listeria monocytogenes serovar 1/2a (strain ATCC BAA-679 / EGD-e) GN=lmo0541 PE=4 SV=1	Q8Y9I7_LISMO	lmo0541	34 kDa	5.4749	7.4312	5.464	6.12337	5.8438	5.2761	3.9733	5.03107	0.271401
DNA-directed RNA polymerase subunit beta' OS=Listeria monocytogenes serovar 1/2a (strain ATCC BAA-679 / EGD-e) GN=rpoC PE=3 SV=1	RPOC_LISMO	rpoC	135 kDa	76.649	83.6	80.139	80.1293	63.308	77.031	79.466	73.2683	0.273893
Lmo1414 protein OS=Listeria monocytogenes serovar 1/2a (strain ATCC BAA-679 / EGD-e) GN=lmo1414 PE=3 SV=1	Q8Y782_LISMO	lmo1414	41 kDa	4.5624	9.2889	6.3747	6.742	3.8959	6.3313	3.9733	4.7335	0.275615
Bifunctional protein FolD OS=Listeria monocytogenes serovar 1/2a (strain ATCC BAA-679 / EGD-e) GN=folD PE=3 SV=1	FOLD_LISMO	folD	31 kDa	2.7375	1.8578	3.6427	2.746	1.9479	5.2761	6.6221	4.61537	0.275628
Cysteine synthase OS=Listeria monocytogenes serovar 1/2a (strain ATCC BAA-679 / EGD-e) GN=cysK PE=3 SV=1	Q8YAC3_LISMO	cysK	32 kDa	53.837	52.018	53.729	53.1947	54.542	48.54	37.084	46.722	0.277584
Foldase protein PrsA 2 OS=Listeria monocytogenes serovar 1/2a (strain ATCC BAA-679 / EGD-e) GN=prsA2 PE=3 SV=1	PRSA2_LISMO	prsA2	33 kDa	10.037	9.2889	10.017	9.78097	10.714	7.3865	5.2977	7.7994	0.282275
Lmo2707 protein OS=Listeria monocytogenes serovar 1/2a (strain ATCC BAA-679 / EGD-e) GN=lmo2707 PE=4 SV=1	Q8Y3X2_LISMO	lmo2707	8 kDa	8.2124	8.36	9.1067	8.5597	10.714	16.883	7.9466	11.8479	0.283368
UDP-N-acetylmuramate--L-alanine ligase OS=Listeria monocytogenes serovar 1/2a (strain ATCC BAA-679 / EGD-e) GN=murC PE=3 SV=1	MURC_LISMO	murC	50 kDa	0	0.92889	0	0.30963	0	3.1657	1.3244	1.4967	0.287645
Lmo1372 protein OS=Listeria monocytogenes serovar 1/2a (strain ATCC BAA-679 / EGD-e) GN=lmo1372 PE=4 SV=1	Q8Y7B4_LISMO	lmo1372	36 kDa	15.512	11.147	13.66	13.4397	19.479	18.994	11.92	16.7977	0.289238
UPF0302 protein lmo1921 OS=Listeria monocytogenes serovar 1/2a (strain ATCC BAA-679 / EGD-e) GN=lmo1921 PE=3 SV=1	Y1921_LISMO	lmo1921	21 kDa	0.91248	0	0	0.30416	1.9479	0	1.3244	1.09077	0.292764
Lmo0454 protein OS=Listeria monocytogenes serovar 1/2a (strain ATCC BAA-679 / EGD-e) GN=lmo0454 PE=4 SV=1	Q8Y9R9_LISMO	lmo0454	35 kDa	1.825	3.7156	3.6427	3.0611	3.8959	3.1657	5.2977	4.11977	0.295123
DNA-directed RNA polymerase subunit beta OS=Listeria monocytogenes serovar 1/2a (strain ATCC BAA-679 / EGD-e) GN=rpoB PE=3 SV=1	RPOB_LISMO	rpoB	133 kDa	76.649	66.88	74.675	72.7347	74.021	66.479	55.626	65.3753	0.295159
Bifunctional protein TilS/HprT OS=Listeria monocytogenes serovar 1/2a (strain ATCC BAA-679 / EGD-e) GN=tilS/hprT PE=3 SV=1	TILS_LISMO	tilS	74 kDa	6.3874	7.4312	10.928	8.24887	6.8178	6.3313	6.6221	6.5904	0.295819
Ribulose-5-phosphate reductase OS=Listeria monocytogenes serovar 1/2a (strain ATCC BAA-679 / EGD-e) GN=tarJ PE=3 SV=1	Q8Y831_LISMO	tarJ	38 kDa	14.6	13.933	19.124	15.8857	16.557	18.994	18.542	18.031	0.297836
UPF0637 protein lmo1065 OS=Listeria monocytogenes serovar 1/2a (strain ATCC BAA-679 / EGD-e) GN=lmo1065 PE=3 SV=1	Y1065_LISMO	lmo1065	24 kDa	9.1248	3.7156	9.1067	7.3157	9.7396	8.4417	10.595	9.5921	0.298282
Multifunctional fusion protein OS=Listeria monocytogenes serovar 1/2a (strain ATCC BAA-679 / EGD-e) GN=secD PE=3 SV=1	Q8Y703_LISMO	secD	83 kDa	6.3874	3.7156	3.6427	4.5819	7.7917	7.3865	3.9733	6.38383	0.298829
Lmo1853 protein OS=Listeria monocytogenes serovar 1/2a (strain ATCC BAA-679 / EGD-e) GN=lmo1853 PE=3 SV=1	Q8Y647_LISMO	lmo1853	80 kDa	0	2.7867	1.8213	1.536	0	0	1.3244	0.441467	0.303869
Lmo0241 protein OS=Listeria monocytogenes serovar 1/2a (strain ATCC BAA-679 / EGD-e) GN=lmo0241 PE=3 SV=1	Q92F34_LISMO	lmo0241	28 kDa	5.4749	4.6445	4.5533	4.8909	3.8959	5.2761	1.3244	3.4988	0.308586
50S ribosomal protein L33 2 OS=Listeria monocytogenes serovar 1/2a (strain ATCC BAA-679 / EGD-e) GN=rpmG2 PE=3 SV=1	RL332_LISMO	rpmG2	6 kDa	3.6499	0	2.732	2.1273	1.9479	0	0	0.6493	0.310534
Lmo2433 protein OS=Listeria monocytogenes serovar 1/2a (strain ATCC BAA-679 / EGD-e) GN=lmo2433 PE=4 SV=1	Q8Y4K5_LISMO	lmo2433	29 kDa	10.95	6.5023	3.6427	7.03167	9.7396	8.4417	10.595	9.5921	0.312274
50S ribosomal protein L3 OS=Listeria monocytogenes serovar 1/2a (strain ATCC BAA-679 / EGD-e) GN=rplC PE=3 SV=1	RL3_LISMO	rplC	23 kDa	36.499	40.871	38.248	38.5393	36.037	45.374	46.355	42.5887	0.314678
DNA gyrase subunit B OS=Listeria monocytogenes serovar 1/2a (strain ATCC BAA-679 / EGD-e) GN=gyrB PE=3 SV=1	Q8YAV7_LISMO	gyrB	73 kDa	0	1.8578	0	0.619267	0	3.1657	2.6489	1.9382	0.318915
Lmo0774 protein OS=Listeria monocytogenes serovar 1/2a (strain ATCC BAA-679 / EGD-e) GN=lmo0774 PE=4 SV=1	Q8Y8W8_LISMO	lmo0774	33 kDa	6.3874	13.933	8.196	9.50547	4.8698	5.2761	9.271	6.4723	0.319881
UPF0297 protein lmo1503 OS=Listeria monocytogenes serovar 1/2a (strain ATCC BAA-679 / EGD-e) GN=lmo1503 PE=3 SV=1	Y1503_LISMO	lmo1503	11 kDa	23.725	15.791	14.571	18.029	20.453	21.104	22.515	21.3573	0.319928
Lmo0796 protein OS=Listeria monocytogenes serovar 1/2a (strain ATCC BAA-679 / EGD-e) GN=lmo0796 PE=3 SV=1	Q8Y8U6_LISMO	lmo0796	19 kDa	23.725	19.507	20.035	21.089	21.427	25.325	22.515	23.089	0.320039
30S ribosomal protein S17 OS=Listeria monocytogenes serovar 1/2a (strain ATCC BAA-679 / EGD-e) GN=rpsQ PE=3 SV=1	RS17_LISMO	rpsQ	10 kDa	20.987	17.649	9.1067	15.9142	18.505	32.712	17.218	22.8117	0.321067
Fur protein OS=Listeria monocytogenes serovar 1/2a (strain ATCC BAA-679 / EGD-e) GN=fur PE=3 SV=1	Q8Y5U9_LISMO	fur	17 kDa	10.037	9.2889	9.1067	9.47753	6.8178	10.552	6.6221	7.9973	0.321632
Transcription elongation factor GreA OS=Listeria monocytogenes serovar 1/2a (strain ATCC BAA-679 / EGD-e) GN=greA PE=3 SV=1	GREA_LISMO	greA	17 kDa	12.775	14.862	13.66	13.7657	20.453	13.718	14.569	16.2467	0.322912
Universal stress protein OS=Listeria monocytogenes serovar 1/2a (strain ATCC BAA-679 / EGD-e) GN=lmo1580 PE=3 SV=1	Q8Y6V1_LISMO	lmo1580	17 kDa	128.66	126.33	121.12	125.37	123.69	130.85	166.88	140.473	0.327418
Lmo1395 protein OS=Listeria monocytogenes serovar 1/2a (strain ATCC BAA-679 / EGD-e) GN=lmo1395 PE=4 SV=1	Q8Y795_LISMO	lmo1395	34 kDa	2.7375	3.7156	6.3747	4.27593	3.8959	6.3313	7.9466	6.05793	0.328373
Lmo1820 protein OS=Listeria monocytogenes serovar 1/2a (strain ATCC BAA-679 / EGD-e) GN=lmo1820 PE=4 SV=1	Q8Y679_LISMO	lmo1820	72 kDa	5.4749	2.7867	5.464	4.5752	4.8698	2.1104	2.6489	3.2097	0.32916
Lmo2110 protein OS=Listeria monocytogenes serovar 1/2a (strain ATCC BAA-679 / EGD-e) GN=lmo2110 PE=3 SV=1	Q8Y5F4_LISMO	lmo2110	35 kDa	7.2999	7.4312	9.1067	7.94593	3.8959	7.3865	7.9466	6.40967	0.332391
Lmo1001 protein OS=Listeria monocytogenes serovar 1/2a (strain ATCC BAA-679 / EGD-e) GN=lmo1001 PE=4 SV=1	Q8Y8A7_LISMO	lmo1001	11 kDa	0	0	2.732	0.910667	3.8959	4.2209	0	2.7056	0.333527
30S ribosomal protein S11 OS=Listeria monocytogenes serovar 1/2a (strain ATCC BAA-679 / EGD-e) GN=rpsK PE=3 SV=1	RS11_LISMO	rpsK	14 kDa	21.9	22.293	18.213	20.802	25.323	11.607	6.6221	14.5174	0.335085
Lmo2199 protein OS=Listeria monocytogenes serovar 1/2a (strain ATCC BAA-679 / EGD-e) GN=lmo2199 PE=4 SV=1	Q8Y576_LISMO	lmo2199	15 kDa	6.3874	2.7867	4.5533	4.5758	3.8959	4.2209	0	2.7056	0.335197
Lmo1008 protein OS=Listeria monocytogenes serovar 1/2a (strain ATCC BAA-679 / EGD-e) GN=lmo1008 PE=4 SV=1	Q92D14_LISMO	lmo1008	9 kDa	9.1248	11.147	5.464	8.5786	8.7657	6.3313	2.6489	5.9153	0.335435
Probable transaldolase 1 OS=Listeria monocytogenes serovar 1/2a (strain ATCC BAA-679 / EGD-e) GN=tal1 PE=3 SV=1	TAL1_LISMO	tal1	23 kDa	12.775	17.649	13.66	14.6947	13.636	17.939	21.191	17.5887	0.33653
Phosphoglucosamine mutase OS=Listeria monocytogenes serovar 1/2a (strain ATCC BAA-679 / EGD-e) GN=glmM PE=3 SV=1	GLMM_LISMO	glmM	48 kDa	13.687	6.5023	12.749	10.9794	12.662	17.939	11.92	14.1737	0.33913
DegV domain-containing protein lmo1863 OS=Listeria monocytogenes serovar 1/2a (strain ATCC BAA-679 / EGD-e) GN=lmo1863 PE=3 SV=1	Y1863_LISMO	lmo1863	31 kDa	10.037	4.6445	7.2853	7.32227	2.9219	8.4417	2.6489	4.67083	0.339401
1,4-dihydroxy-2-naphthoyl-CoA synthase OS=Listeria monocytogenes serovar 1/2a (strain ATCC BAA-679 / EGD-e) GN=menB PE=3 SV=1	Q8Y6L1_LISMO	menB	30 kDa	34.674	37.156	35.516	35.782	34.089	35.877	34.435	34.8003	0.342109
ThiD protein OS=Listeria monocytogenes serovar 1/2a (strain ATCC BAA-679 / EGD-e) GN=thiD PE=4 SV=1	Q8Y971_LISMO	thiD	29 kDa	18.25	11.147	16.392	15.263	17.531	17.939	17.218	17.5627	0.342444
Aminotransferase OS=Listeria monocytogenes serovar 1/2a (strain ATCC BAA-679 / EGD-e) GN=aspB PE=3 SV=1	Q8Y606_LISMO	aspB	43 kDa	6.3874	4.6445	7.2853	6.10573	6.8178	4.2209	2.6489	4.56253	0.344726
DNA mismatch repair protein MutL OS=Listeria monocytogenes serovar 1/2a (strain ATCC BAA-679 / EGD-e) GN=mutL PE=3 SV=1	MUTL_LISMO	mutL	68 kDa	6.3874	5.5734	6.3747	6.11183	7.7917	8.4417	5.2977	7.17703	0.344809
Methionyl-tRNA formyltransferase OS=Listeria monocytogenes serovar 1/2a (strain ATCC BAA-679 / EGD-e) GN=fmt PE=3 SV=1	FMT_LISMO	fmt	34 kDa	2.7375	4.6445	10.017	5.79967	2.9219	5.2761	1.3244	3.17413	0.34651
Lmo2002 protein OS=Listeria monocytogenes serovar 1/2a (strain ATCC BAA-679 / EGD-e) GN=lmo2002 PE=4 SV=1	Q8Y5Q4_LISMO	lmo2002	17 kDa	2.7375	0	7.2853	3.34093	1.9479	1.0552	0	1.00103	0.347058
Chemotaxis protein CheY OS=Listeria monocytogenes serovar 1/2a (strain ATCC BAA-679 / EGD-e) GN=cheY PE=3 SV=1	CHEY_LISMO	cheY	13 kDa	15.512	8.36	16.392	13.4213	11.688	11.607	7.9466	10.4139	0.347342
Glycerol-3-phosphate dehydrogenase OS=Listeria monocytogenes serovar 1/2a (strain ATCC BAA-679 / EGD-e) GN=glpD PE=3 SV=1	Q8Y7I4_LISMO	glpD	63 kDa	28.287	27.867	32.784	29.646	33.115	28.491	35.76	32.4553	0.347816
Thymidylate kinase OS=Listeria monocytogenes serovar 1/2a (strain ATCC BAA-679 / EGD-e) GN=tmk PE=3 SV=1	KTHY_LISMO	tmk	23 kDa	3.6499	6.5023	5.464	5.2054	5.8438	5.2761	9.271	6.79697	0.348657
Phosphate acyltransferase OS=Listeria monocytogenes serovar 1/2a (strain ATCC BAA-679 / EGD-e) GN=plsX PE=3 SV=1	PLSX_LISMO	plsX	36 kDa	11.862	10.218	7.2853	9.78843	11.688	15.828	9.271	12.2623	0.349301
dTDP-4-dehydrorhamnose reductase OS=Listeria monocytogenes serovar 1/2a (strain ATCC BAA-679 / EGD-e) GN=lmo1084 PE=3 SV=1	Q8Y834_LISMO	lmo1084	31 kDa	4.5624	6.5023	6.3747	5.81313	5.8438	2.1104	5.2977	4.4173	0.350594
Cytidylate kinase OS=Listeria monocytogenes serovar 1/2a (strain ATCC BAA-679 / EGD-e) GN=cmk PE=3 SV=1	KCY_LISMO	cmk	25 kDa	0.91248	4.6445	4.5533	3.37009	0	4.2209	0	1.40697	0.352639
Glyceraldehyde-3-phosphate dehydrogenase OS=Listeria monocytogenes serovar 1/2a (strain ATCC BAA-679 / EGD-e) GN=gap PE=3 SV=1	Q8Y4I1_LISMO	gap	36 kDa	206.22	240.58	237.68	228.16	236.67	228.98	278.13	247.927	0.352747
Phenylalanine--tRNA ligase beta subunit OS=Listeria monocytogenes serovar 1/2a (strain ATCC BAA-679 / EGD-e) GN=pheT PE=3 SV=1	Q8Y6S6_LISMO	pheT	22 kDa	4.5624	10.218	5.464	6.74813	2.9219	4.2209	6.6221	4.5883	0.354041
Adenylate kinase OS=Listeria monocytogenes serovar 1/2a (strain ATCC BAA-679 / EGD-e) GN=adk PE=3 SV=1	KAD_LISMO	adk	24 kDa	22.812	27.867	25.499	25.3927	28.245	26.38	26.489	27.038	0.356603
Lmo0004 protein OS=Listeria monocytogenes serovar 1/2a (strain ATCC BAA-679 / EGD-e) GN=lmo0004 PE=4 SV=1	Q8YAV9_LISMO	lmo0004	8 kDa	11.862	5.5734	7.2853	8.24023	8.7657	10.552	11.92	10.4126	0.356799
N-acetyldiaminopimelate deacetylase OS=Listeria monocytogenes serovar 1/2a (strain ATCC BAA-679 / EGD-e) GN=lmo1012 PE=3 SV=1	DAPEL_LISMO	lmo1012	42 kDa	6.3874	3.7156	3.6427	4.5819	1.9479	4.2209	3.9733	3.3807	0.357023
Lmo0292 protein OS=Listeria monocytogenes serovar 1/2a (strain ATCC BAA-679 / EGD-e) GN=lmo0292 PE=4 SV=1	Q8YA67_LISMO	lmo0292	53 kDa	3.6499	1.8578	1.8213	2.443	3.8959	2.1104	3.9733	3.32653	0.360831
Glycine cleavage system H protein OS=Listeria monocytogenes serovar 1/2a (strain ATCC BAA-679 / EGD-e) GN=gcvH PE=3 SV=1	GCSH_LISMO	gcvH	14 kDa	21.9	23.222	20.945	22.0223	20.453	26.38	25.164	23.999	0.362354
CTP synthase OS=Listeria monocytogenes serovar 1/2a (strain ATCC BAA-679 / EGD-e) GN=pyrG PE=3 SV=1	PYRG_LISMO	pyrG	60 kDa	26.462	23.222	25.499	25.061	26.297	20.049	22.515	22.9537	0.363156
Lmo1468 protein OS=Listeria monocytogenes serovar 1/2a (strain ATCC BAA-679 / EGD-e) GN=lmo1468 PE=4 SV=1	Q92BP2_LISMO	lmo1468	17 kDa	9.1248	11.147	9.1067	9.79283	12.662	3.1657	3.9733	6.60033	0.363253
Lmo1438 protein OS=Listeria monocytogenes serovar 1/2a (strain ATCC BAA-679 / EGD-e) GN=lmo1438 PE=4 SV=1	Q8Y763_LISMO	lmo1438	80 kDa	2.7375	1.8578	2.732	2.44243	1.9479	1.0552	2.6489	1.884	0.364245
Lmo2462 protein OS=Listeria monocytogenes serovar 1/2a (strain ATCC BAA-679 / EGD-e) GN=lmo2462 PE=1 SV=1	Q8Y4H9_LISMO	lmo2462	35 kDa	0.91248	3.7156	0	1.54269	0	1.0552	0	0.351733	0.366996
DltD protein for D-alanine esterification of lipoteichoic acid and wall teichoic acid OS=Listeria monocytogenes serovar 1/2a (strain ATCC BAA-679 / EGD-e) GN=dltD PE=4 SV=1	Q7AP78_LISMO	dltD	48 kDa	0.91248	4.6445	5.464	3.67366	1.9479	2.1104	2.6489	2.23573	0.367498
Lmo2824 protein OS=Listeria monocytogenes serovar 1/2a (strain ATCC BAA-679 / EGD-e) GN=lmo2824 PE=3 SV=1	Q8Y3L1_LISMO	lmo2824	43 kDa	10.037	12.076	16.392	12.835	16.557	17.939	11.92	15.472	0.369821
3-phosphoshikimate 1-carboxyvinyltransferase OS=Listeria monocytogenes serovar 1/2a (strain ATCC BAA-679 / EGD-e) GN=aroA PE=3 SV=1	AROA_LISMO	aroA	46 kDa	3.6499	0	0	1.21663	0	0	0	0	0.373901
Lmo0813 protein OS=Listeria monocytogenes serovar 1/2a (strain ATCC BAA-679 / EGD-e) GN=lmo0813 PE=4 SV=1	Q8Y8T1_LISMO	lmo0813	31 kDa	0	0	0	0	0	3.1657	0	1.05523	0.373901
Lmo1140 protein OS=Listeria monocytogenes serovar 1/2a (strain ATCC BAA-679 / EGD-e) GN=lmo1140 PE=4 SV=1	Q8Y7X9_LISMO	lmo1140	15 kDa	2.7375	0	0	0.9125	0	0	0	0	0.373901
Lmo1226 protein OS=Listeria monocytogenes serovar 1/2a (strain ATCC BAA-679 / EGD-e) GN=lmo1226 PE=4 SV=1	Q8Y7P7_LISMO	lmo1226	115 kDa	0	1.8578	0	0.619267	0	0	0	0	0.373901
Lmo1643 protein OS=Listeria monocytogenes serovar 1/2a (strain ATCC BAA-679 / EGD-e) GN=lmo1643 PE=4 SV=1	Q8Y6P1_LISMO	lmo1643	16 kDa	0.91248	0.92889	0.91067	0.917347	4.8698	2.1104	0	2.32673	0.374075
Fructosamine deglycase OS=Listeria monocytogenes serovar 1/2a (strain ATCC BAA-679 / EGD-e) GN=lmo1998 PE=4 SV=1	Q8Y5Q8_LISMO	lmo1998	38 kDa	7.2999	3.7156	3.6427	4.88607	3.8959	4.2209	2.6489	3.58857	0.3743
Citrate synthase OS=Listeria monocytogenes serovar 1/2a (strain ATCC BAA-679 / EGD-e) GN=citZ PE=3 SV=1	Q8Y6W4_LISMO	citZ	43 kDa	2.7375	2.7867	1.8213	2.4485	1.9479	3.1657	5.2977	3.47043	0.376457
Lmo2115 protein OS=Listeria monocytogenes serovar 1/2a (strain ATCC BAA-679 / EGD-e) GN=lmo2115 PE=4 SV=1	Q8Y5E9_LISMO	lmo2115	72 kDa	4.5624	4.6445	6.3747	5.19387	3.8959	4.2209	5.2977	4.4715	0.376678
Cold shock-like protein CspLA OS=Listeria monocytogenes serovar 1/2a (strain ATCC BAA-679 / EGD-e) GN=cspLA PE=1 SV=1	CSPA_LISMO	cspLA	7 kDa	53.837	35.298	48.265	45.8	39.933	43.264	37.084	40.0937	0.379028
DNA gyrase subunit A OS=Listeria monocytogenes serovar 1/2a (strain ATCC BAA-679 / EGD-e) GN=gyrA PE=3 SV=1	Q8YAV6_LISMO	gyrA	95 kDa	3.6499	0.92889	6.3747	3.65116	3.8959	0	1.3244	1.7401	0.381254
Lmo1217 protein OS=Listeria monocytogenes serovar 1/2a (strain ATCC BAA-679 / EGD-e) GN=lmo1217 PE=3 SV=1	Q8Y7Q5_LISMO	lmo1217	39 kDa	8.2124	6.5023	9.1067	7.94047	7.7917	9.497	9.271	8.85323	0.383118
UPF0358 protein lmo1070 OS=Listeria monocytogenes serovar 1/2a (strain ATCC BAA-679 / EGD-e) GN=lmo1070 PE=3 SV=1	Y1070_LISMO	lmo1070	11 kDa	0.91248	3.7156	1.8213	2.14979	0	2.1104	1.3244	1.14493	0.384522
Lmo1730 protein OS=Listeria monocytogenes serovar 1/2a (strain ATCC BAA-679 / EGD-e) GN=lmo1730 PE=4 SV=1	Q8Y6F7_LISMO	lmo1730	46 kDa	3.6499	3.7156	5.464	4.2765	3.8959	6.3313	5.2977	5.17497	0.385213
Uncharacterized protein Lmo1967 OS=Listeria monocytogenes serovar 1/2a (strain ATCC BAA-679 / EGD-e) GN=lmo1967 PE=3 SV=1	Y1967_LISMO	lmo1967	45 kDa	6.3874	10.218	8.196	8.26713	8.7657	6.3313	5.2977	6.79823	0.385813
2,3-bisphosphoglycerate-dependent phosphoglycerate mutase OS=Listeria monocytogenes serovar 1/2a (strain ATCC BAA-679 / EGD-e) GN=gpmA PE=3 SV=1	GPMA_LISMO	gpmA	26 kDa	20.987	18.578	13.66	17.7417	18.505	11.607	14.569	14.8937	0.387461
Manganese transport system ATP-binding protein MntB OS=Listeria monocytogenes serovar 1/2a (strain ATCC BAA-679 / EGD-e) GN=mntB PE=3 SV=1	MNTB_LISMO	mntB	26 kDa	30.112	34.369	25.499	29.9933	29.219	27.436	25.164	27.273	0.388923
Lmo1392 protein OS=Listeria monocytogenes serovar 1/2a (strain ATCC BAA-679 / EGD-e) GN=lmo1392 PE=4 SV=1	Q8Y798_LISMO	lmo1392	49 kDa	3.6499	4.6445	4.5533	4.28257	3.8959	5.2761	5.2977	4.82323	0.390469
Phosphoglycerate kinase OS=Listeria monocytogenes serovar 1/2a (strain ATCC BAA-679 / EGD-e) GN=pgk PE=3 SV=1	PGK_LISMO	pgk	42 kDa	68.436	73.383	74.675	72.1647	66.23	62.258	75.492	67.9933	0.392629
Pta protein OS=Listeria monocytogenes serovar 1/2a (strain ATCC BAA-679 / EGD-e) GN=pta PE=4 SV=1	Q8Y5G0_LISMO	pta	34 kDa	46.537	40.871	46.444	44.6173	36.037	43.264	45.031	41.444	0.394378
Lmo2371 protein OS=Listeria monocytogenes serovar 1/2a (strain ATCC BAA-679 / EGD-e) GN=lmo2371 PE=4 SV=1	Q8Y4R3_LISMO	lmo2371	40 kDa	3.6499	3.7156	6.3747	4.58007	1.9479	5.2761	2.6489	3.29097	0.394784
Lmo0558 protein OS=Listeria monocytogenes serovar 1/2a (strain ATCC BAA-679 / EGD-e) GN=lmo0558 PE=4 SV=1	Q8Y9H0_LISMO	lmo0558	37 kDa	32.849	34.369	35.516	34.2447	40.907	25.325	15.893	27.375	0.401955
Endopeptidase Clp ATP-binding chain C OS=Listeria monocytogenes serovar 1/2a (strain ATCC BAA-679 / EGD-e) GN=clpC PE=3 SV=1	Q8YAB6_LISMO	clpC	91 kDa	49.274	46.445	42.801	46.1733	43.828	48.54	27.813	40.0603	0.403294
Chaperone protein DnaJ OS=Listeria monocytogenes serovar 1/2a (strain ATCC BAA-679 / EGD-e) GN=dnaJ PE=3 SV=1	DNAJ_LISMO	dnaJ	41 kDa	13.687	13.933	14.571	14.0637	15.583	13.718	14.569	14.6233	0.403727
UPF0354 protein lmo1608 OS=Listeria monocytogenes serovar 1/2a (strain ATCC BAA-679 / EGD-e) GN=lmo1608 PE=3 SV=1	Y1608_LISMO	lmo1608	30 kDa	1.825	0	0	0.608333	4.8698	0	1.3244	2.06473	0.407692
Lmo1601 protein OS=Listeria monocytogenes serovar 1/2a (strain ATCC BAA-679 / EGD-e) GN=lmo1601 PE=4 SV=1	Q7AP59_LISMO	lmo1601	18 kDa	31.024	39.014	26.409	32.149	33.115	30.601	10.595	24.7703	0.409613
30S ribosomal protein S5 OS=Listeria monocytogenes serovar 1/2a (strain ATCC BAA-679 / EGD-e) GN=rpsE PE=3 SV=1	RS5_LISMO	rpsE	17 kDa	15.512	14.862	11.839	14.071	16.557	16.883	13.244	15.5613	0.410273
Riboflavin biosynthesis protein OS=Listeria monocytogenes serovar 1/2a (strain ATCC BAA-679 / EGD-e) GN=ribC PE=3 SV=1	Q8Y7F2_LISMO	ribC	36 kDa	4.5624	6.5023	5.464	5.50957	3.8959	2.1104	6.6221	4.20947	0.413655
Lmo1069 protein OS=Listeria monocytogenes serovar 1/2a (strain ATCC BAA-679 / EGD-e) GN=lmo1069 PE=4 SV=1	Q8Y849_LISMO	lmo1069	9 kDa	5.4749	1.8578	4.5533	3.962	5.8438	0	0	1.94793	0.417476
Lmo0265 protein OS=Listeria monocytogenes serovar 1/2a (strain ATCC BAA-679 / EGD-e) GN=lmo0265 PE=4 SV=1	Q7AP85_LISMO	lmo0265	42 kDa	4.5624	5.5734	5.464	5.19993	4.8698	4.2209	5.2977	4.79613	0.418253
Lmo0898 protein OS=Listeria monocytogenes serovar 1/2a (strain ATCC BAA-679 / EGD-e) GN=lmo0898 PE=4 SV=1	Q8Y8K3_LISMO	lmo0898	82 kDa	4.5624	3.7156	4.5533	4.2771	4.8698	5.2761	3.9733	4.7064	0.418457
Carbamoyl-phosphate synthase large chain OS=Listeria monocytogenes serovar 1/2a (strain ATCC BAA-679 / EGD-e) GN=carB PE=3 SV=1	CARB_LISMO	carB	118 kDa	35.587	39.942	44.623	40.0507	41.88	36.933	29.137	35.9833	0.420468
Lmo2370 protein OS=Listeria monocytogenes serovar 1/2a (strain ATCC BAA-679 / EGD-e) GN=lmo2370 PE=4 SV=1	Q8Y4R4_LISMO	lmo2370	44 kDa	2.7375	1.8578	2.732	2.44243	1.9479	3.1657	3.9733	3.02897	0.422611
Lmo1351 protein OS=Listeria monocytogenes serovar 1/2a (strain ATCC BAA-679 / EGD-e) GN=lmo1351 PE=4 SV=1	Q8Y7D2_LISMO	lmo1351	15 kDa	6.3874	5.5734	4.5533	5.5047	4.8698	6.3313	0	3.7337	0.42295
Lmo2579 protein OS=Listeria monocytogenes serovar 1/2a (strain ATCC BAA-679 / EGD-e) GN=lmo2579 PE=4 SV=1	Q8Y476_LISMO	lmo2579	11 kDa	3.6499	1.8578	3.6427	3.05013	3.8959	2.1104	7.9466	4.65097	0.430286
Protein translocase subunit SecA 1 OS=Listeria monocytogenes serovar 1/2a (strain ATCC BAA-679 / EGD-e) GN=secA1 PE=3 SV=2	SECA1_LISMO	secA1	95 kDa	16.425	17.649	19.124	17.7327	20.453	22.16	15.893	19.502	0.431949
Acetyl-coenzyme A carboxylase carboxyl transferase subunit alpha OS=Listeria monocytogenes serovar 1/2a (strain ATCC BAA-679 / EGD-e) GN=accA PE=3 SV=1	ACCA_LISMO	accA	35 kDa	3.6499	4.6445	2.732	3.67547	2.9219	5.2761	5.2977	4.49857	0.440672
Lmo1323 protein OS=Listeria monocytogenes serovar 1/2a (strain ATCC BAA-679 / EGD-e) GN=lmo1323 PE=4 SV=1	Q8Y7F8_LISMO	lmo1323	11 kDa	5.4749	5.5734	5.464	5.5041	5.8438	5.2761	3.9733	5.03107	0.441902
Two-component response regulator OS=Listeria monocytogenes serovar 1/2a (strain ATCC BAA-679 / EGD-e) GN=lisR PE=4 SV=1	Q92BX8_LISMO	lisR	26 kDa	0	1.8578	0.91067	0.922823	1.9479	4.2209	0	2.05627	0.44287
Lmo2697 protein OS=Listeria monocytogenes serovar 1/2a (strain ATCC BAA-679 / EGD-e) GN=lmo2697 PE=4 SV=1	Q8Y3Y2_LISMO	lmo2697	13 kDa	1.825	0.92889	1.8213	1.52506	3.8959	4.2209	0	2.7056	0.443076
Guanylate kinase OS=Listeria monocytogenes serovar 1/2a (strain ATCC BAA-679 / EGD-e) GN=gmk PE=1 SV=1	KGUA_LISMO	gmk	23 kDa	2.7375	0.92889	1.8213	1.82923	0	2.1104	1.3244	1.14493	0.444405
Thioredoxin OS=Listeria monocytogenes serovar 1/2a (strain ATCC BAA-679 / EGD-e) GN=trxA PE=3 SV=1	THIO_LISMO	trxA	12 kDa	43.799	46.445	42.801	44.3483	41.88	45.374	60.924	49.3927	0.444542
Glucose-6-phosphate isomerase OS=Listeria monocytogenes serovar 1/2a (strain ATCC BAA-679 / EGD-e) GN=pgi PE=3 SV=1	G6PI_LISMO	pgi	50 kDa	59.311	56.663	58.283	58.0857	50.646	56.982	59.599	55.7423	0.444799
Signal peptidase I OS=Listeria monocytogenes serovar 1/2a (strain ATCC BAA-679 / EGD-e) GN=lmo1271 PE=3 SV=1	Q8Y7K6_LISMO	lmo1271	21 kDa	2.7375	0	1.8213	1.5196	1.9479	0	0	0.6493	0.447281
Carbohydrate deacetylase OS=Listeria monocytogenes serovar 1/2a (strain ATCC BAA-679 / EGD-e) GN=lmo0191 PE=3 SV=1	YDJC_LISMO	lmo0191	27 kDa	13.687	12.076	14.571	13.4447	16.557	13.718	13.244	14.5063	0.448977
Lmo0654 protein OS=Listeria monocytogenes serovar 1/2a (strain ATCC BAA-679 / EGD-e) GN=lmo0654 PE=4 SV=1	Q8Y979_LISMO	lmo0654	8 kDa	20.075	22.293	16.392	19.5867	26.297	23.215	17.218	22.2433	0.449518
Lmo1057 protein OS=Listeria monocytogenes serovar 1/2a (strain ATCC BAA-679 / EGD-e) GN=lmo1057 PE=4 SV=1	Q8Y860_LISMO	lmo1057	35 kDa	5.4749	6.5023	5.464	5.81373	4.8698	6.3313	10.595	7.26537	0.453838
5-methyltetrahydropteroyltriglutamate--homocysteine methyltransferase OS=Listeria monocytogenes serovar 1/2a (strain ATCC BAA-679 / EGD-e) GN=metE PE=3 SV=1	METE_LISMO	metE	86 kDa	1.825	2.7867	0	1.53723	1.9479	2.1104	2.6489	2.23573	0.454524
Lmo1285 protein OS=Listeria monocytogenes serovar 1/2a (strain ATCC BAA-679 / EGD-e) GN=lmo1285 PE=4 SV=1	Q8Y7J2_LISMO	lmo1285	15 kDa	1.825	1.8578	0.91067	1.53116	1.9479	1.0552	0	1.00103	0.455914
Nucleotide-binding protein lmo2474 OS=Listeria monocytogenes serovar 1/2a (strain ATCC BAA-679 / EGD-e) GN=lmo2474 PE=3 SV=1	Y2474_LISMO	lmo2474	34 kDa	6.3874	5.5734	10.017	7.32593	7.7917	8.4417	9.271	8.50147	0.457635
30S ribosomal protein S4 OS=Listeria monocytogenes serovar 1/2a (strain ATCC BAA-679 / EGD-e) GN=rpsD PE=3 SV=1	RS4_LISMO	rpsD	23 kDa	55.662	43.658	36.427	45.249	53.568	33.767	22.515	36.6167	0.46388
Lmo1830 protein OS=Listeria monocytogenes serovar 1/2a (strain ATCC BAA-679 / EGD-e) GN=lmo1830 PE=4 SV=1	Q8Y669_LISMO	lmo1830	21 kDa	2.7375	2.7867	2.732	2.75207	2.9219	2.1104	2.6489	2.5604	0.46758
Lmo1858 protein OS=Listeria monocytogenes serovar 1/2a (strain ATCC BAA-679 / EGD-e) GN=lmo1858 PE=4 SV=1	Q8Y642_LISMO	lmo1858	34 kDa	2.7375	1.8578	1.8213	2.13887	3.8959	3.1657	1.3244	2.79533	0.469045
50S ribosomal protein L36 OS=Listeria monocytogenes serovar 1/2a (strain ATCC BAA-679 / EGD-e) GN=rpmJ PE=3 SV=1	RL36_LISMO	rpmJ	4 kDa	5.4749	2.7867	2.732	3.66453	4.8698	2.1104	0	2.32673	0.469349
UDP-N-acetylglucosamine 1-carboxyvinyltransferase 1 OS=Listeria monocytogenes serovar 1/2a (strain ATCC BAA-679 / EGD-e) GN=murA1 PE=1 SV=1	MURA1_LISMO	murA1	46 kDa	1.825	6.5023	3.6427	3.99	2.9219	3.1657	2.6489	2.91217	0.475278
Orotidine 5'-phosphate decarboxylase OS=Listeria monocytogenes serovar 1/2a (strain ATCC BAA-679 / EGD-e) GN=pyrF PE=3 SV=1	PYRF_LISMO	pyrF	25 kDa	2.7375	6.5023	6.3747	5.20483	3.8959	3.1657	5.2977	4.11977	0.476769
Cell division protein FtsZ OS=Listeria monocytogenes serovar 1/2a (strain ATCC BAA-679 / EGD-e) GN=ftsZ PE=3 SV=1	Q8Y5M5_LISMO	ftsZ	41 kDa	24.637	22.293	30.052	25.6607	27.271	35.877	23.84	28.996	0.476844
Lmo1935 protein OS=Listeria monocytogenes serovar 1/2a (strain ATCC BAA-679 / EGD-e) GN=lmo1935 PE=4 SV=1	Q8Y5X0_LISMO	lmo1935	37 kDa	3.6499	1.8578	2.732	2.74657	3.8959	3.1657	2.6489	3.23683	0.480758
RNA polymerase sigma factor OS=Listeria monocytogenes serovar 1/2a (strain ATCC BAA-679 / EGD-e) GN=sigB PE=3 SV=1	Q7AP79_LISMO	sigB	30 kDa	1.825	1.8578	2.732	2.13827	0.97396	3.1657	0	1.37989	0.483091
10 kDa chaperonin OS=Listeria monocytogenes serovar 1/2a (strain ATCC BAA-679 / EGD-e) GN=groS PE=3 SV=2	CH10_LISMO	groS	10 kDa	172.46	219.22	179.4	190.36	193.82	185.72	247.67	209.07	0.484173
Lmo1029 protein OS=Listeria monocytogenes serovar 1/2a (strain ATCC BAA-679 / EGD-e) GN=lmo1029 PE=4 SV=1	Q8Y888_LISMO	lmo1029	29 kDa	2.7375	0	2.732	1.82317	1.9479	1.0552	0	1.00103	0.485667
30S ribosomal protein S13 OS=Listeria monocytogenes serovar 1/2a (strain ATCC BAA-679 / EGD-e) GN=rpsM PE=3 SV=1	RS13_LISMO	rpsM	14 kDa	24.637	21.365	23.677	23.2263	23.375	24.27	14.569	20.738	0.485823
Lipoate--protein ligase OS=Listeria monocytogenes serovar 1/2a (strain ATCC BAA-679 / EGD-e) GN=lmo0931 PE=4 SV=1	Q8Y8H3_LISMO	lmo0931	38 kDa	15.512	13.005	15.481	14.666	11.688	14.773	14.569	13.6767	0.488066
30S ribosomal protein S8 OS=Listeria monocytogenes serovar 1/2a (strain ATCC BAA-679 / EGD-e) GN=rpsH PE=3 SV=1	RS8_LISMO	rpsH	15 kDa	47.449	60.378	71.943	59.9233	37.985	46.43	68.87	51.095	0.489647
Glucose-6-phosphate 1-dehydrogenase OS=Listeria monocytogenes serovar 1/2a (strain ATCC BAA-679 / EGD-e) GN=zwf PE=3 SV=1	Q8Y5S7_LISMO	zwf	56 kDa	20.987	22.293	18.213	20.4977	21.427	18.994	17.218	19.213	0.495054
Lmo2792 protein OS=Listeria monocytogenes serovar 1/2a (strain ATCC BAA-679 / EGD-e) GN=lmo2792 PE=4 SV=1	Q8Y3P3_LISMO	lmo2792	29 kDa	22.812	13.005	21.856	19.2243	19.479	16.883	13.244	16.5353	0.497482
Lmo1017 protein OS=Listeria monocytogenes serovar 1/2a (strain ATCC BAA-679 / EGD-e) GN=lmo1017 PE=4 SV=1	Q8Y897_LISMO	lmo1017	18 kDa	14.6	12.076	13.66	13.4453	20.453	10.552	15.893	15.6327	0.500181
Lmo2256 protein OS=Listeria monocytogenes serovar 1/2a (strain ATCC BAA-679 / EGD-e) GN=lmo2256 PE=4 SV=1	Q929B9_LISMO	lmo2256	19 kDa	7.2999	12.076	7.2853	8.88707	5.8438	7.3865	9.271	7.50043	0.501132
Lmo0906 protein OS=Listeria monocytogenes serovar 1/2a (strain ATCC BAA-679 / EGD-e) GN=lmo0906 PE=3 SV=1	Q8Y8J5_LISMO	lmo0906	49 kDa	10.95	4.6445	8.196	7.93017	6.8178	6.3313	6.6221	6.5904	0.504806
Lmo2518 protein OS=Listeria monocytogenes serovar 1/2a (strain ATCC BAA-679 / EGD-e) GN=lmo2518 PE=4 SV=1	Q8Y4D2_LISMO	lmo2518	39 kDa	7.2999	6.5023	8.196	7.33273	7.7917	7.3865	3.9733	6.38383	0.507732
Cell shape-determining protein MreC OS=Listeria monocytogenes serovar 1/2a (strain ATCC BAA-679 / EGD-e) GN=mreC PE=1 SV=1	MREC_LISMO	mreC	32 kDa	4.5624	2.7867	0.91067	2.75326	0.97396	2.1104	2.6489	1.91109	0.509464
DivIVA protein OS=Listeria monocytogenes serovar 1/2a (strain ATCC BAA-679 / EGD-e) GN=divIVA PE=4 SV=1	Q8Y5N7_LISMO	divIVA	20 kDa	26.462	26.009	27.32	26.597	27.271	23.215	26.489	25.6583	0.510361
Energy-coupling factor transporter ATP-binding protein EcfA1 OS=Listeria monocytogenes serovar 1/2a (strain ATCC BAA-679 / EGD-e) GN=ecfA1 PE=3 SV=1	ECFA1_LISMO	ecfA1	31 kDa	2.7375	0.92889	1.8213	1.82923	1.9479	2.1104	2.6489	2.23573	0.510552
Pyrroline-5-carboxylate reductase OS=Listeria monocytogenes serovar 1/2a (strain ATCC BAA-679 / EGD-e) GN=proC PE=3 SV=1	Q8Y9X2_LISMO	proC	28 kDa	2.7375	1.8578	1.8213	2.13887	1.9479	0	2.6489	1.53227	0.513526
Lmo1059 protein OS=Listeria monocytogenes serovar 1/2a (strain ATCC BAA-679 / EGD-e) GN=lmo1059 PE=4 SV=1	Q8Y859_LISMO	lmo1059	20 kDa	23.725	26.009	27.32	25.6847	26.297	23.215	35.76	28.424	0.522948
Probable endopeptidase p60 OS=Listeria monocytogenes serovar 1/2a (strain ATCC BAA-679 / EGD-e) GN=iap PE=1 SV=2	P60_LISMO	iap	51 kDa	26.462	19.507	20.945	22.3047	27.271	26.38	19.866	24.5057	0.523579
Lmo1261 protein OS=Listeria monocytogenes serovar 1/2a (strain ATCC BAA-679 / EGD-e) GN=lmo1261 PE=4 SV=1	Q8Y7L6_LISMO	lmo1261	42 kDa	1.825	3.7156	2.732	2.75753	3.8959	2.1104	3.9733	3.32653	0.524727
Lmo0770 protein OS=Listeria monocytogenes serovar 1/2a (strain ATCC BAA-679 / EGD-e) GN=lmo0770 PE=4 SV=1	Q8Y8X2_LISMO	lmo0770	41 kDa	0	1.8578	0.91067	0.922823	0	0	1.3244	0.441467	0.526477
Quinol oxidase subunit 2 OS=Listeria monocytogenes serovar 1/2a (strain ATCC BAA-679 / EGD-e) GN=qoxA PE=3 SV=1	Q8YAV0_LISMO	qoxA	42 kDa	6.3874	10.218	9.1067	8.5707	11.688	11.607	6.6221	9.97237	0.526935
DNA repair protein RecN OS=Listeria monocytogenes serovar 1/2a (strain ATCC BAA-679 / EGD-e) GN=recN PE=3 SV=1	Q8Y7B8_LISMO	recN	64 kDa	0.91248	0	0	0.30416	0	3.1657	0	1.05523	0.531593
Lmo1013 protein OS=Listeria monocytogenes serovar 1/2a (strain ATCC BAA-679 / EGD-e) GN=lmo1013 PE=4 SV=1	Q8Y899_LISMO	lmo1013	31 kDa	2.7375	1.8578	4.5533	3.04953	2.9219	3.1657	5.2977	3.7951	0.533352
Lmo0356 protein OS=Listeria monocytogenes serovar 1/2a (strain ATCC BAA-679 / EGD-e) GN=lmo0356 PE=4 SV=1	Q8YA10_LISMO	lmo0356	39 kDa	10.037	8.36	9.1067	9.1679	13.636	11.607	6.6221	10.6217	0.534111
Lmo0848 protein OS=Listeria monocytogenes serovar 1/2a (strain ATCC BAA-679 / EGD-e) GN=lmo0848 PE=4 SV=1	Q8Y8P8_LISMO	lmo0848	27 kDa	0.91248	3.7156	2.732	2.45336	0.97396	4.2209	5.2977	3.49752	0.53424
Lmo2415 protein OS=Listeria monocytogenes serovar 1/2a (strain ATCC BAA-679 / EGD-e) GN=lmo2415 PE=4 SV=1	Q8Y4M2_LISMO	lmo2415	29 kDa	104.94	116.11	101.08	107.377	109.08	90.749	107.28	102.37	0.53426
Lmo2213 protein OS=Listeria monocytogenes serovar 1/2a (strain ATCC BAA-679 / EGD-e) GN=lmo2213 PE=1 SV=1	Q8Y563_LISMO	lmo2213	19 kDa	7.2999	9.2889	8.196	8.2616	7.7917	9.497	3.9733	7.08733	0.534818
RsbT protein OS=Listeria monocytogenes serovar 1/2a (strain ATCC BAA-679 / EGD-e) GN=rsbT PE=4 SV=1	Q8Y8K8_LISMO	rsbT	15 kDa	1.825	3.7156	1.8213	2.45397	0.97396	2.1104	2.6489	1.91109	0.535121
Thioredoxin reductase OS=Listeria monocytogenes serovar 1/2a (strain ATCC BAA-679 / EGD-e) GN=trxB PE=3 SV=1	TRXB_LISMO	trxB	34 kDa	17.337	13.005	13.66	14.6673	15.583	16.883	14.569	15.6783	0.538624
30S ribosomal protein S3 OS=Listeria monocytogenes serovar 1/2a (strain ATCC BAA-679 / EGD-e) GN=rpsC PE=3 SV=1	RS3_LISMO	rpsC	25 kDa	34.674	35.298	36.427	35.4663	41.88	34.822	10.595	29.099	0.538905
50S ribosomal protein L7/L12 OS=Listeria monocytogenes serovar 1/2a (strain ATCC BAA-679 / EGD-e) GN=rplL PE=3 SV=1	RL7_LISMO	rplL	12 kDa	88.511	94.747	86.513	89.9237	99.344	80.197	74.168	84.5697	0.539223
Lmo0135 protein OS=Listeria monocytogenes serovar 1/2a (strain ATCC BAA-679 / EGD-e) GN=lmo0135 PE=1 SV=1	Q8YAJ0_LISMO	lmo0135	58 kDa	47.449	58.52	42.801	49.59	46.75	48.54	43.706	46.332	0.540216
Dihydroorotase OS=Listeria monocytogenes serovar 1/2a (strain ATCC BAA-679 / EGD-e) GN=pyrC PE=3 SV=1	PYRC_LISMO	pyrC	46 kDa	4.5624	5.5734	5.464	5.19993	3.8959	5.2761	5.2977	4.82323	0.540476
Enolase OS=Listeria monocytogenes serovar 1/2a (strain ATCC BAA-679 / EGD-e) GN=eno PE=1 SV=1	ENO_LISMO	eno	46 kDa	166.07	183.92	161.19	170.393	145.12	155.12	184.1	161.447	0.545945
N utilization substance protein B homolog OS=Listeria monocytogenes serovar 1/2a (strain ATCC BAA-679 / EGD-e) GN=nusB PE=3 SV=1	NUSB_LISMO	nusB	15 kDa	3.6499	4.6445	1.8213	3.3719	4.8698	3.1657	3.9733	4.00293	0.547726
Lmo0982 protein OS=Listeria monocytogenes serovar 1/2a (strain ATCC BAA-679 / EGD-e) GN=lmo0982 PE=3 SV=1	Q8Y8C6_LISMO	lmo0982	39 kDa	10.95	6.5023	10.017	9.15643	4.8698	10.552	7.9466	7.78947	0.555684
Lmo0718 protein OS=Listeria monocytogenes serovar 1/2a (strain ATCC BAA-679 / EGD-e) GN=lmo0718 PE=4 SV=1	Q8Y924_LISMO	lmo0718	25 kDa	0.91248	2.7867	0.91067	1.53662	1.9479	1.0552	0	1.00103	0.558936
Lmo0052 protein OS=Listeria monocytogenes serovar 1/2a (strain ATCC BAA-679 / EGD-e) GN=lmo0052 PE=4 SV=1	Q8YAR3_LISMO	lmo0052	75 kDa	0.91248	0.92889	2.732	1.52446	1.9479	1.0552	0	1.00103	0.560496
Ribonuclease J OS=Listeria monocytogenes serovar 1/2a (strain ATCC BAA-679 / EGD-e) GN=rnj PE=3 SV=1	Q8Y767_LISMO	rnj	62 kDa	10.95	11.147	13.66	11.919	12.662	15.828	10.595	13.0283	0.56144
50S ribosomal protein L29 OS=Listeria monocytogenes serovar 1/2a (strain ATCC BAA-679 / EGD-e) GN=rpmC PE=3 SV=1	RL29_LISMO	rpmC	7 kDa	52.924	46.445	43.712	47.6937	47.724	43.264	46.355	45.781	0.562574
Transcription termination/antitermination protein NusG OS=Listeria monocytogenes serovar 1/2a (strain ATCC BAA-679 / EGD-e) GN=nusG PE=3 SV=1	Q8YAA6_LISMO	nusG	20 kDa	7.2999	7.4312	5.464	6.7317	5.8438	7.3865	5.2977	6.176	0.566757
Lmo2572 protein OS=Listeria monocytogenes serovar 1/2a (strain ATCC BAA-679 / EGD-e) GN=lmo2572 PE=4 SV=1	Q8Y483_LISMO	lmo2572	20 kDa	1.825	0	0	0.608333	0	2.1104	1.3244	1.14493	0.568883
L-lactate dehydrogenase 2 OS=Listeria monocytogenes serovar 1/2a (strain ATCC BAA-679 / EGD-e) GN=ldh2 PE=3 SV=1	LDH2_LISMO	ldh2	34 kDa	6.3874	10.218	7.2853	7.96357	5.8438	9.497	5.2977	6.8795	0.569931
NAD kinase 2 OS=Listeria monocytogenes serovar 1/2a (strain ATCC BAA-679 / EGD-e) GN=nadK2 PE=3 SV=1	NADK2_LISMO	nadK2	31 kDa	8.2124	9.2889	8.196	8.56577	9.7396	9.497	1.3244	6.85367	0.572499
50S ribosomal protein L35 OS=Listeria monocytogenes serovar 1/2a (strain ATCC BAA-679 / EGD-e) GN=rpmI PE=3 SV=2	RL35_LISMO	rpmI	8 kDa	6.3874	1.8578	0.91067	3.05196	4.8698	0	0	1.62327	0.575001
Lmo2114 protein OS=Listeria monocytogenes serovar 1/2a (strain ATCC BAA-679 / EGD-e) GN=lmo2114 PE=4 SV=1	Q8Y5F0_LISMO	lmo2114	28 kDa	10.037	5.5734	9.1067	8.23903	7.7917	6.3313	7.9466	7.35653	0.57658
Signal recognition particle protein OS=Listeria monocytogenes serovar 1/2a (strain ATCC BAA-679 / EGD-e) GN=ffh PE=3 SV=1	Q8Y695_LISMO	ffh	50 kDa	2.7375	4.6445	2.732	3.37133	0.97396	3.1657	3.9733	2.70432	0.576712
Aconitate hydratase OS=Listeria monocytogenes serovar 1/2a (strain ATCC BAA-679 / EGD-e) GN=citB PE=3 SV=1	Q8Y6P3_LISMO	citB	98 kDa	7.2999	3.7156	9.1067	6.7074	7.7917	6.3313	9.271	7.798	0.576719
ATP-dependent protease ATPase subunit HslU OS=Listeria monocytogenes serovar 1/2a (strain ATCC BAA-679 / EGD-e) GN=hslU PE=3 SV=1	HSLU_LISMO	hslU	53 kDa	3.6499	7.4312	2.732	4.60437	3.8959	6.3313	6.6221	5.61643	0.578905
Peptide methionine sulfoxide reductase MsrB OS=Listeria monocytogenes serovar 1/2a (strain ATCC BAA-679 / EGD-e) GN=msrB PE=3 SV=1	MSRB_LISMO	msrB	17 kDa	1.825	2.7867	3.6427	2.75147	3.8959	2.1104	0	2.0021	0.578915
50S ribosomal protein L28 OS=Listeria monocytogenes serovar 1/2a (strain ATCC BAA-679 / EGD-e) GN=rpmB PE=3 SV=1	RL28_LISMO	rpmB	7 kDa	3.6499	0	0	1.21663	0	0	1.3244	0.441467	0.581488
Ribonuclease R OS=Listeria monocytogenes serovar 1/2a (strain ATCC BAA-679 / EGD-e) GN=rnr PE=3 SV=1	Q8Y4J0_LISMO	rnr	91 kDa	6.3874	6.5023	6.3747	6.42147	4.8698	8.4417	7.9466	7.08603	0.584229
Lmo2637 protein OS=Listeria monocytogenes serovar 1/2a (strain ATCC BAA-679 / EGD-e) GN=lmo2637 PE=4 SV=1	Q8Y436_LISMO	lmo2637	33 kDa	40.149	36.227	36.427	37.601	39.933	37.988	27.813	35.2447	0.584624
50S ribosomal protein L27 OS=Listeria monocytogenes serovar 1/2a (strain ATCC BAA-679 / EGD-e) GN=rpmA PE=3 SV=1	RL27_LISMO	rpmA	11 kDa	50.187	47.374	46.444	48.0017	60.386	52.761	41.057	51.4013	0.585057
Lmo2555 protein OS=Listeria monocytogenes serovar 1/2a (strain ATCC BAA-679 / EGD-e) GN=lmo2555 PE=4 SV=1	Q8Y499_LISMO	lmo2555	48 kDa	0.91248	0	1.8213	0.91126	0	1.0552	3.9733	1.67617	0.587721
5'-methylthioadenosine/S-adenosylhomocysteine nucleosidase OS=Listeria monocytogenes serovar 1/2a (strain ATCC BAA-679 / EGD-e) GN=mtnN PE=3 SV=1	MTNN_LISMO	mtnN	25 kDa	10.037	4.6445	5.464	6.71517	6.8178	8.4417	7.9466	7.73537	0.590205
Transketolase OS=Listeria monocytogenes serovar 1/2a (strain ATCC BAA-679 / EGD-e) GN=tkt PE=3 SV=1	Q8Y7H4_LISMO	tkt	72 kDa	41.974	39.014	40.98	40.656	39.933	46.43	39.733	42.032	0.591969
Lmo1726 protein OS=Listeria monocytogenes serovar 1/2a (strain ATCC BAA-679 / EGD-e) GN=lmo1726 PE=4 SV=1	Q8Y6G1_LISMO	lmo1726	37 kDa	10.95	16.72	11.839	13.1697	9.7396	16.883	18.542	15.0549	0.592083
Deoxyribose-phosphate aldolase OS=Listeria monocytogenes serovar 1/2a (strain ATCC BAA-679 / EGD-e) GN=deoC PE=3 SV=1	DEOC_LISMO	deoC	24 kDa	9.1248	8.36	13.66	10.3816	12.662	12.663	9.271	11.532	0.59657
GTP-sensing transcriptional pleiotropic repressor CodY OS=Listeria monocytogenes serovar 1/2a (strain ATCC BAA-679 / EGD-e) GN=codY PE=3 SV=1	CODY_LISMO	codY	29 kDa	26.462	28.796	25.499	26.919	23.375	22.16	30.462	25.3323	0.597128
CD4+ T-cell-stimulating antigen OS=Listeria monocytogenes serovar 1/2a (strain ATCC BAA-679 / EGD-e) GN=tcsA PE=3 SV=2	TCSA_LISMO	tcsA	38 kDa	40.149	36.227	37.337	37.9043	38.959	34.822	37.084	36.955	0.600354
Valine--tRNA ligase OS=Listeria monocytogenes serovar 1/2a (strain ATCC BAA-679 / EGD-e) GN=valS PE=3 SV=1	SYV_LISMO	valS	102 kDa	19.162	20.436	10.928	16.842	16.557	10.552	17.218	14.7757	0.602257
ResD protein OS=Listeria monocytogenes serovar 1/2a (strain ATCC BAA-679 / EGD-e) GN=resD PE=4 SV=1	Q8Y5V7_LISMO	resD	27 kDa	9.1248	7.4312	10.017	8.85767	12.662	10.552	6.6221	9.94537	0.6023
Purine nucleoside phosphorylase DeoD-type OS=Listeria monocytogenes serovar 1/2a (strain ATCC BAA-679 / EGD-e) GN=deoD PE=3 SV=1	DEOD_LISMO	deoD	25 kDa	7.2999	9.2889	8.196	8.2616	6.8178	9.497	6.6221	7.64563	0.602592
Glycine--tRNA ligase alpha subunit OS=Listeria monocytogenes serovar 1/2a (strain ATCC BAA-679 / EGD-e) GN=glyQ PE=3 SV=1	SYGA_LISMO	glyQ	34 kDa	7.2999	8.36	7.2853	7.6484	5.8438	9.497	5.2977	6.8795	0.603411
GTPase Era OS=Listeria monocytogenes serovar 1/2a (strain ATCC BAA-679 / EGD-e) GN=era PE=3 SV=1	ERA_LISMO	era	35 kDa	2.7375	4.6445	3.6427	3.6749	2.9219	4.2209	2.6489	3.2639	0.605303
Cell division protein ZapA OS=Listeria monocytogenes serovar 1/2a (strain ATCC BAA-679 / EGD-e) GN=lmo1229 PE=4 SV=1	Q8Y7P4_LISMO	lmo1229	10 kDa	5.4749	2.7867	3.6427	3.9681	3.8959	4.2209	5.2977	4.4715	0.605368
Aspartyl/glutamyl-tRNA(Asn/Gln) amidotransferase subunit B OS=Listeria monocytogenes serovar 1/2a (strain ATCC BAA-679 / EGD-e) GN=gatB PE=3 SV=1	GATB_LISMO	gatB	53 kDa	26.462	23.222	24.588	24.7573	29.219	23.215	14.569	22.3343	0.607567
Aminomethyltransferase OS=Listeria monocytogenes serovar 1/2a (strain ATCC BAA-679 / EGD-e) GN=gcvT PE=3 SV=1	GCST_LISMO	gcvT	40 kDa	8.2124	5.5734	11.839	8.5416	7.7917	7.3865	15.893	10.3571	0.612816
30S ribosomal protein S7 OS=Listeria monocytogenes serovar 1/2a (strain ATCC BAA-679 / EGD-e) GN=rpsG PE=3 SV=1	RS7_LISMO	rpsG	18 kDa	41.974	44.587	47.355	44.6387	42.854	41.154	46.355	43.4543	0.615998
Lmo1373 protein OS=Listeria monocytogenes serovar 1/2a (strain ATCC BAA-679 / EGD-e) GN=lmo1373 PE=4 SV=1	Q8Y7B3_LISMO	lmo1373	36 kDa	18.25	24.151	21.856	21.419	20.453	21.104	19.866	20.4743	0.6188
Lmo1236 protein OS=Listeria monocytogenes serovar 1/2a (strain ATCC BAA-679 / EGD-e) GN=lmo1236 PE=4 SV=1	Q8Y7N8_LISMO	lmo1236	19 kDa	3.6499	2.7867	2.732	3.0562	1.9479	2.1104	3.9733	2.6772	0.623897
Ferrochelatase OS=Listeria monocytogenes serovar 1/2a (strain ATCC BAA-679 / EGD-e) GN=hemH PE=3 SV=1	HEMH_LISMO	hemH	35 kDa	18.25	17.649	17.303	17.734	22.401	13.718	11.92	16.013	0.624222
OpuCA protein OS=Listeria monocytogenes serovar 1/2a (strain ATCC BAA-679 / EGD-e) GN=opuCA PE=4 SV=1	Q7AP65_LISMO	opuCA	45 kDa	20.987	9.2889	19.124	16.4666	15.583	20.049	19.866	18.4993	0.630707
Transcription termination/antitermination protein NusA OS=Listeria monocytogenes serovar 1/2a (strain ATCC BAA-679 / EGD-e) GN=nusA PE=3 SV=1	Q8Y7F9_LISMO	nusA	42 kDa	22.812	23.222	21.856	22.63	19.479	25.325	26.489	23.7643	0.634257
Lmo2193 protein OS=Listeria monocytogenes serovar 1/2a (strain ATCC BAA-679 / EGD-e) GN=lmo2193 PE=3 SV=1	Q7AP53_LISMO	lmo2193	40 kDa	13.687	16.72	10.928	13.7783	12.662	15.828	15.893	14.7943	0.635499
ATP-dependent Clp protease proteolytic subunit OS=Listeria monocytogenes serovar 1/2a (strain ATCC BAA-679 / EGD-e) GN=clpP PE=1 SV=1	CLPP_LISMO	clpP	22 kDa	29.199	36.227	33.695	33.0403	33.115	34.822	34.435	34.124	0.636006
Gluconeogenesis factor OS=Listeria monocytogenes serovar 1/2a (strain ATCC BAA-679 / EGD-e) GN=lmo2473 PE=3 SV=1	GNGF_LISMO	lmo2473	35 kDa	2.7375	1.8578	0.91067	1.83532	0	5.2761	2.6489	2.64167	0.64316
Lmo1814 protein OS=Listeria monocytogenes serovar 1/2a (strain ATCC BAA-679 / EGD-e) GN=lmo1814 PE=4 SV=1	Q8Y683_LISMO	lmo1814	59 kDa	1.825	2.7867	0	1.53723	0.97396	2.1104	0	1.02812	0.643786
Lmo0287 protein OS=Listeria monocytogenes serovar 1/2a (strain ATCC BAA-679 / EGD-e) GN=lmo0287 PE=4 SV=1	Q8YA72_LISMO	lmo0287	27 kDa	7.2999	13.005	6.3747	8.8932	11.688	5.2761	5.2977	7.4206	0.646565
Acyl carrier protein OS=Listeria monocytogenes serovar 1/2a (strain ATCC BAA-679 / EGD-e) GN=acpP PE=3 SV=1	ACP_LISMO	acpP	8 kDa	3.6499	1.8578	2.732	2.74657	5.8438	3.1657	1.3244	3.44463	0.646594
Superoxide dismutase [Mn] OS=Listeria monocytogenes serovar 1/2a (strain ATCC BAA-679 / EGD-e) GN=sodA PE=3 SV=1	SODM_LISMO	sodA	23 kDa	34.674	52.018	45.533	44.075	43.828	43.264	54.302	47.1313	0.648046
50S ribosomal protein L30 OS=Listeria monocytogenes serovar 1/2a (strain ATCC BAA-679 / EGD-e) GN=rpmD PE=3 SV=1	RL30_LISMO	rpmD	6 kDa	28.287	25.08	23.677	25.6813	36.037	25.325	0	20.454	0.652836
Lmo1431 protein OS=Listeria monocytogenes serovar 1/2a (strain ATCC BAA-679 / EGD-e) GN=lmo1431 PE=4 SV=1	Q8Y770_LISMO	lmo1431	60 kDa	5.4749	3.7156	5.464	4.88483	5.8438	5.2761	1.3244	4.1481	0.656704
50S ribosomal protein L4 OS=Listeria monocytogenes serovar 1/2a (strain ATCC BAA-679 / EGD-e) GN=rplD PE=3 SV=1	RL4_LISMO	rplD	23 kDa	57.487	69.667	59.193	62.1157	54.542	68.589	72.844	65.325	0.657587
Lmo0663 protein OS=Listeria monocytogenes serovar 1/2a (strain ATCC BAA-679 / EGD-e) GN=lmo0663 PE=4 SV=1	Q8Y970_LISMO	lmo0663	32 kDa	6.3874	5.5734	4.5533	5.5047	6.8178	7.3865	3.9733	6.0592	0.66331
Lmo2048 protein OS=Listeria monocytogenes serovar 1/2a (strain ATCC BAA-679 / EGD-e) GN=lmo2048 PE=4 SV=1	Q8Y5L1_LISMO	lmo2048	21 kDa	2.7375	2.7867	2.732	2.75207	1.9479	3.1657	2.6489	2.5875	0.665605
Lmo1611 protein OS=Listeria monocytogenes serovar 1/2a (strain ATCC BAA-679 / EGD-e) GN=lmo1611 PE=3 SV=1	Q8Y6S2_LISMO	lmo1611	39 kDa	19.162	27.867	23.677	23.5687	20.453	21.104	25.164	22.2403	0.672126
30S ribosomal protein S9 OS=Listeria monocytogenes serovar 1/2a (strain ATCC BAA-679 / EGD-e) GN=rpsI PE=3 SV=1	RS9_LISMO	rpsI	14 kDa	23.725	19.507	21.856	21.696	21.427	18.994	22.515	20.9787	0.677844
Lmo1510 protein OS=Listeria monocytogenes serovar 1/2a (strain ATCC BAA-679 / EGD-e) GN=lmo1510 PE=4 SV=1	Q8Y716_LISMO	lmo1510	24 kDa	15.512	9.2889	10.928	11.9096	6.8178	16.883	17.218	13.6396	0.679325
Orotate phosphoribosyltransferase OS=Listeria monocytogenes serovar 1/2a (strain ATCC BAA-679 / EGD-e) GN=pyrE PE=3 SV=1	PYRE_LISMO	pyrE	23 kDa	4.5624	3.7156	4.5533	4.2771	1.9479	4.2209	5.2977	3.82217	0.680539
Lmo0271 protein OS=Listeria monocytogenes serovar 1/2a (strain ATCC BAA-679 / EGD-e) GN=lmo0271 PE=3 SV=1	Q8YA88_LISMO	lmo0271	55 kDa	5.4749	3.7156	5.464	4.88483	7.7917	6.3313	2.6489	5.59063	0.688747
Glucosamine-6-phosphate deaminase OS=Listeria monocytogenes serovar 1/2a (strain ATCC BAA-679 / EGD-e) GN=lmo2358 PE=3 SV=1	Q8Y4S4_LISMO	lmo2358	27 kDa	8.2124	5.5734	9.1067	7.63083	7.7917	7.3865	9.271	8.14973	0.689018
Lmo1467 protein OS=Listeria monocytogenes serovar 1/2a (strain ATCC BAA-679 / EGD-e) GN=lmo1467 PE=4 SV=1	Q7AP63_LISMO	lmo1467	36 kDa	1.825	0.92889	1.8213	1.52506	0	3.1657	0	1.05523	0.690373
UPF0365 protein lmo0392 OS=Listeria monocytogenes serovar 1/2a (strain ATCC BAA-679 / EGD-e) GN=lmo0392 PE=3 SV=1	Y392_LISMO	lmo0392	34 kDa	28.287	21.365	21.856	23.836	30.193	32.712	15.893	26.266	0.691428
4-hydroxy-tetrahydrodipicolinate synthase OS=Listeria monocytogenes serovar 1/2a (strain ATCC BAA-679 / EGD-e) GN=dapA PE=3 SV=1	DAPA_LISMO	dapA	31 kDa	8.2124	11.147	8.196	9.18513	6.8178	12.663	10.595	10.0253	0.692077
DNA mismatch repair protein MutS OS=Listeria monocytogenes serovar 1/2a (strain ATCC BAA-679 / EGD-e) GN=mutS PE=3 SV=1	MUTS_LISMO	mutS	98 kDa	2.7375	0.92889	1.8213	1.82923	1.9479	3.1657	1.3244	2.146	0.695093
Isoleucine--tRNA ligase OS=Listeria monocytogenes serovar 1/2a (strain ATCC BAA-679 / EGD-e) GN=ileS PE=3 SV=1	SYI_LISMO	ileS	104 kDa	23.725	22.293	29.141	25.053	24.349	26.38	21.191	23.9733	0.696486
Protein GrpE OS=Listeria monocytogenes serovar 1/2a (strain ATCC BAA-679 / EGD-e) GN=grpE PE=3 SV=1	GRPE_LISMO	grpE	22 kDa	21.9	15.791	17.303	18.3313	18.505	16.883	17.218	17.5353	0.697116
Elongation factor G OS=Listeria monocytogenes serovar 1/2a (strain ATCC BAA-679 / EGD-e) GN=fusA PE=3 SV=1	EFG_LISMO	fusA	77 kDa	146.91	142.12	122.94	137.323	126.62	127.68	145.69	133.33	0.69841
UPF0435 protein lmo1707 OS=Listeria monocytogenes serovar 1/2a (strain ATCC BAA-679 / EGD-e) GN=lmo1707 PE=3 SV=1	Y1707_LISMO	lmo1707	9 kDa	2.7375	3.7156	2.732	3.0617	2.9219	3.1657	2.6489	2.91217	0.698729
Glutamate-1-semialdehyde 2,1-aminomutase 1 OS=Listeria monocytogenes serovar 1/2a (strain ATCC BAA-679 / EGD-e) GN=hemL1 PE=3 SV=1	GSA1_LISMO	hemL1	47 kDa	1.825	5.5734	1.8213	3.07323	2.9219	2.1104	2.6489	2.5604	0.707575
Lmo0783 protein OS=Listeria monocytogenes serovar 1/2a (strain ATCC BAA-679 / EGD-e) GN=lmo0783 PE=4 SV=1	Q8Y8V9_LISMO	lmo0783	18 kDa	5.4749	6.5023	9.1067	7.02797	7.7917	7.3865	3.9733	6.38383	0.711745
Transcriptional repressor NrdR OS=Listeria monocytogenes serovar 1/2a (strain ATCC BAA-679 / EGD-e) GN=nrdR PE=3 SV=1	NRDR_LISMO	nrdR	18 kDa	3.6499	6.5023	1.8213	3.99117	1.9479	4.2209	3.9733	3.3807	0.712147
Lmo1529 protein OS=Listeria monocytogenes serovar 1/2a (strain ATCC BAA-679 / EGD-e) GN=lmo1529 PE=4 SV=1	Q8Y701_LISMO	lmo1529	12 kDa	25.55	25.08	31.873	27.501	24.349	22.16	45.031	30.5133	0.712371
Chromosomal replication initiator protein DnaA OS=Listeria monocytogenes serovar 1/2a (strain ATCC BAA-679 / EGD-e) GN=dnaA PE=3 SV=1	DNAA_LISMO	dnaA	51 kDa	1.825	3.7156	2.732	2.75753	0.97396	2.1104	3.9733	2.35255	0.714423
Translation initiation factor IF-1 OS=Listeria monocytogenes serovar 1/2a (strain ATCC BAA-679 / EGD-e) GN=infA PE=3 SV=1	IF1_LISMO	infA	8 kDa	3.6499	3.7156	2.732	3.36583	3.8959	4.2209	2.6489	3.58857	0.718102
Aldehyde dehydrogenase OS=Listeria monocytogenes serovar 1/2a (strain ATCC BAA-679 / EGD-e) GN=lmo0913 PE=3 SV=1	Q8Y8I9_LISMO	lmo0913	53 kDa	7.2999	7.4312	10.928	8.55303	9.7396	9.497	7.9466	9.06107	0.718745
MreB protein OS=Listeria monocytogenes serovar 1/2a (strain ATCC BAA-679 / EGD-e) GN=mreB PE=4 SV=1	Q8Y6Y3_LISMO	mreB	36 kDa	50.187	40.871	43.712	44.9233	43.828	49.595	35.76	43.061	0.721497
Glutamate decarboxylase beta OS=Listeria monocytogenes serovar 1/2a (strain ATCC BAA-679 / EGD-e) GN=gadB PE=3 SV=2	DCEB_LISMO	gadB	54 kDa	41.062	38.085	42.801	40.6493	37.011	37.988	52.977	42.6587	0.726165
Bifunctional purine biosynthesis protein PurH OS=Listeria monocytogenes serovar 1/2a (strain ATCC BAA-679 / EGD-e) GN=purH PE=3 SV=1	PUR9_LISMO	purH	55 kDa	0	1.8578	0	0.619267	0	1.0552	0	0.351733	0.726249
L-lactate dehydrogenase 1 OS=Listeria monocytogenes serovar 1/2a (strain ATCC BAA-679 / EGD-e) GN=ldh1 PE=3 SV=2	LDH1_LISMO	ldh1	34 kDa	10.037	10.218	11.839	10.698	8.7657	11.607	10.595	10.3226	0.728883
Uncharacterized PIN and TRAM-domain containing protein Lmo0234 OS=Listeria monocytogenes serovar 1/2a (strain ATCC BAA-679 / EGD-e) GN=lmo0234 PE=3 SV=1	Y234_LISMO	lmo0234	39 kDa	1.825	0	0	0.608333	0	3.1657	0	1.05523	0.732275
Lmo2674 protein OS=Listeria monocytogenes serovar 1/2a (strain ATCC BAA-679 / EGD-e) GN=lmo2674 PE=4 SV=1	Q8Y404_LISMO	lmo2674	16 kDa	1.825	3.7156	3.6427	3.0611	4.8698	0	2.6489	2.50623	0.736427
Lmo2789 protein OS=Listeria monocytogenes serovar 1/2a (strain ATCC BAA-679 / EGD-e) GN=lmo2789 PE=4 SV=1	Q8Y3P5_LISMO	lmo2789	8 kDa	3.6499	3.7156	1.8213	3.06227	5.8438	2.1104	2.6489	3.53437	0.738713
Lmo0722 protein OS=Listeria monocytogenes serovar 1/2a (strain ATCC BAA-679 / EGD-e) GN=lmo0722 PE=3 SV=1	Q8Y920_LISMO	lmo0722	63 kDa	16.425	13.933	21.856	17.4047	15.583	16.883	17.218	16.5613	0.742167
Glutamate-1-semialdehyde 2,1-aminomutase 2 OS=Listeria monocytogenes serovar 1/2a (strain ATCC BAA-679 / EGD-e) GN=hemL2 PE=3 SV=1	GSA2_LISMO	hemL2	46 kDa	3.6499	5.5734	1.8213	3.68153	2.9219	4.2209	2.6489	3.2639	0.742681
Elongation factor P OS=Listeria monocytogenes serovar 1/2a (strain ATCC BAA-679 / EGD-e) GN=efp PE=3 SV=1	EFP_LISMO	efp	20 kDa	3.6499	1.8578	5.464	3.65723	2.9219	1.0552	5.2977	3.0916	0.74301
Chorismate synthase OS=Listeria monocytogenes serovar 1/2a (strain ATCC BAA-679 / EGD-e) GN=aroC PE=3 SV=1	AROC_LISMO	aroC	42 kDa	11.862	12.076	11.839	11.9257	10.714	9.497	18.542	12.9177	0.744055
30S ribosomal protein S21 OS=Listeria monocytogenes serovar 1/2a (strain ATCC BAA-679 / EGD-e) GN=rpsU PE=3 SV=1	RS21_LISMO	rpsU	7 kDa	12.775	4.6445	8.196	8.5385	10.714	10.552	0	7.08867	0.75043
Lmo2426 protein OS=Listeria monocytogenes serovar 1/2a (strain ATCC BAA-679 / EGD-e) GN=lmo2426 PE=3 SV=1	Q8Y4L1_LISMO	lmo2426	14 kDa	12.775	13.005	13.66	13.1467	13.636	14.773	11.92	13.443	0.750689
Lmo2450 protein OS=Listeria monocytogenes serovar 1/2a (strain ATCC BAA-679 / EGD-e) GN=lmo2450 PE=4 SV=1	Q8Y4I9_LISMO	lmo2450	28 kDa	2.7375	3.7156	1.8213	2.75813	2.9219	2.1104	2.6489	2.5604	0.756968
Lmo0955 protein OS=Listeria monocytogenes serovar 1/2a (strain ATCC BAA-679 / EGD-e) GN=lmo0955 PE=4 SV=1	Q8Y8E9_LISMO	lmo0955	34 kDa	12.775	20.436	16.392	16.5343	15.583	14.773	22.515	17.6237	0.758333
Ribitol-5-phosphate cytidylyltransferase OS=Listeria monocytogenes serovar 1/2a (strain ATCC BAA-679 / EGD-e) GN=tarI PE=3 SV=1	TARI_LISMO	tarI	27 kDa	13.687	8.36	12.749	11.5987	19.479	12.663	6.6221	12.9214	0.760941
Tagatose 1,6-diphosphate aldolase OS=Listeria monocytogenes serovar 1/2a (strain ATCC BAA-679 / EGD-e) GN=lacD PE=3 SV=1	LACD_LISMO	lacD	38 kDa	65.699	67.809	66.479	66.6623	53.568	75.976	78.141	69.2283	0.761
Transcription-repair-coupling factor OS=Listeria monocytogenes serovar 1/2a (strain ATCC BAA-679 / EGD-e) GN=mfd PE=3 SV=1	Q8YAD0_LISMO	mfd	135 kDa	2.7375	4.6445	3.6427	3.6749	1.9479	4.2209	3.9733	3.3807	0.761776
Lmo0515 protein OS=Listeria monocytogenes serovar 1/2a (strain ATCC BAA-679 / EGD-e) GN=lmo0515 PE=3 SV=1	Q8Y9L2_LISMO	lmo0515	15 kDa	2.7375	0.92889	4.5533	2.7399	0	1.0552	5.2977	2.11763	0.763005
Lmo1621 protein OS=Listeria monocytogenes serovar 1/2a (strain ATCC BAA-679 / EGD-e) GN=lmo1621 PE=4 SV=1	Q8Y6R3_LISMO	lmo1621	16 kDa	10.95	8.36	8.196	9.16867	7.7917	10.552	7.9466	8.76343	0.764536
Thymidylate synthase OS=Listeria monocytogenes serovar 1/2a (strain ATCC BAA-679 / EGD-e) GN=thyA PE=3 SV=1	TYSY_LISMO	thyA	36 kDa	8.2124	3.7156	5.464	5.79733	6.8178	4.2209	7.9466	6.32843	0.771829
50S ribosomal protein L21 OS=Listeria monocytogenes serovar 1/2a (strain ATCC BAA-679 / EGD-e) GN=rplU PE=3 SV=1	RL21_LISMO	rplU	11 kDa	38.324	46.445	34.605	39.7913	43.828	42.209	37.084	41.0403	0.772838
UPF0337 protein lmo2158 OS=Listeria monocytogenes serovar 1/2a (strain ATCC BAA-679 / EGD-e) GN=lmo2158 PE=3 SV=1	Y2158_LISMO	lmo2158	7 kDa	13.687	0	8.196	7.29433	2.9219	13.718	0	5.54663	0.77683
Adenylosuccinate lyase OS=Listeria monocytogenes serovar 1/2a (strain ATCC BAA-679 / EGD-e) GN=purB PE=3 SV=1	Q8Y6B8_LISMO	purB	49 kDa	1.825	4.6445	2.732	3.06717	3.8959	7.3865	0	3.7608	0.777021
Thiol peroxidase OS=Listeria monocytogenes serovar 1/2a (strain ATCC BAA-679 / EGD-e) GN=tpx PE=3 SV=1	TPX_LISMO	tpx	18 kDa	23.725	20.436	20.035	21.3987	25.323	17.939	18.542	20.6013	0.777698
Chemotaxis protein CheA OS=Listeria monocytogenes serovar 1/2a (strain ATCC BAA-679 / EGD-e) GN=cheA PE=3 SV=2	CHEA_LISMO	cheA	69 kDa	3.6499	8.36	5.464	5.82463	4.8698	4.2209	10.595	6.5619	0.778115
Chaperone protein ClpB OS=Listeria monocytogenes serovar 1/2a (strain ATCC BAA-679 / EGD-e) GN=clpB PE=1 SV=1	CLPB_LISMO	clpB	98 kDa	41.062	30.653	36.427	36.0473	38.959	39.043	25.164	34.3887	0.778318
Lmo0900 protein OS=Listeria monocytogenes serovar 1/2a (strain ATCC BAA-679 / EGD-e) GN=lmo0900 PE=4 SV=1	Q8Y8K1_LISMO	lmo0900	15 kDa	1.825	3.7156	4.5533	3.36463	1.9479	2.1104	7.9466	4.00163	0.779953
50S ribosomal protein L25 OS=Listeria monocytogenes serovar 1/2a (strain ATCC BAA-679 / EGD-e) GN=rplY PE=3 SV=1	RL25_LISMO	rplY	23 kDa	25.55	29.725	30.963	28.746	29.219	39.043	22.515	30.259	0.780288
Lmo1701 protein OS=Listeria monocytogenes serovar 1/2a (strain ATCC BAA-679 / EGD-e) GN=lmo1701 PE=4 SV=1	Q8Y6I3_LISMO	lmo1701	14 kDa	2.7375	0.92889	0.91067	1.52569	0	1.0552	2.6489	1.2347	0.781252
DEAD-box ATP-dependent RNA helicase CshB OS=Listeria monocytogenes serovar 1/2a (strain ATCC BAA-679 / EGD-e) GN=cshB PE=2 SV=1	CSHB_LISMO	cshB	50 kDa	2.7375	2.7867	1.8213	2.4485	2.9219	2.1104	2.6489	2.5604	0.790593
tRNA-specific 2-thiouridylase MnmA OS=Listeria monocytogenes serovar 1/2a (strain ATCC BAA-679 / EGD-e) GN=mnmA PE=3 SV=1	MNMA_LISMO	mnmA	42 kDa	3.6499	2.7867	2.732	3.0562	3.8959	2.1104	2.6489	2.88507	0.791852
Acetyl-coenzyme A carboxylase carboxyl transferase subunit beta OS=Listeria monocytogenes serovar 1/2a (strain ATCC BAA-679 / EGD-e) GN=accD PE=3 SV=1	ACCD_LISMO	accD	32 kDa	7.2999	4.6445	6.3747	6.10637	8.7657	4.2209	6.6221	6.53623	0.792151
Energy-coupling factor transporter ATP-binding protein EcfA2 OS=Listeria monocytogenes serovar 1/2a (strain ATCC BAA-679 / EGD-e) GN=ecfA2 PE=3 SV=1	ECFA2_LISMO	ecfA2	32 kDa	4.5624	3.7156	1.8213	3.36643	0	5.2761	6.6221	3.96607	0.796635
LexA repressor OS=Listeria monocytogenes serovar 1/2a (strain ATCC BAA-679 / EGD-e) GN=lexA PE=3 SV=1	LEXA_LISMO	lexA	23 kDa	1.825	2.7867	0.91067	1.84079	0	2.1104	2.6489	1.58643	0.806679
Protein-arginine kinase OS=Listeria monocytogenes serovar 1/2a (strain ATCC BAA-679 / EGD-e) GN=mcsB PE=3 SV=1	MCSB_LISMO	mcsB	39 kDa	3.6499	0	0	1.21663	0.97396	1.0552	2.6489	1.55935	0.809815
50S ribosomal protein L11 OS=Listeria monocytogenes serovar 1/2a (strain ATCC BAA-679 / EGD-e) GN=rplK PE=3 SV=1	RL11_LISMO	rplK	15 kDa	44.712	44.587	39.159	42.8193	49.672	35.877	46.355	43.968	0.812829
Lmo0451 protein OS=Listeria monocytogenes serovar 1/2a (strain ATCC BAA-679 / EGD-e) GN=lmo0451 PE=4 SV=1	Q8Y9S2_LISMO	lmo0451	29 kDa	4.5624	1.8578	3.6427	3.3543	3.8959	4.2209	2.6489	3.58857	0.813006
Lmo2217 protein OS=Listeria monocytogenes serovar 1/2a (strain ATCC BAA-679 / EGD-e) GN=lmo2217 PE=4 SV=1	Q8Y559_LISMO	lmo2217	13 kDa	6.3874	4.6445	5.464	5.49863	7.7917	2.1104	5.2977	5.0666	0.813993
Catalase OS=Listeria monocytogenes serovar 1/2a (strain ATCC BAA-679 / EGD-e) GN=kat PE=3 SV=1	CATA_LISMO	kat	56 kDa	72.086	79.885	71.032	74.3343	83.761	72.81	70.195	75.5887	0.8145
Lmo1283 protein OS=Listeria monocytogenes serovar 1/2a (strain ATCC BAA-679 / EGD-e) GN=lmo1283 PE=4 SV=1	Q8Y7J4_LISMO	lmo1283	33 kDa	4.5624	7.4312	7.2853	6.4263	5.8438	6.3313	7.9466	6.70723	0.815707
50S ribosomal protein L23 OS=Listeria monocytogenes serovar 1/2a (strain ATCC BAA-679 / EGD-e) GN=rplW PE=3 SV=1	RL23_LISMO	rplW	11 kDa	32.849	25.08	30.052	29.327	31.167	22.16	31.786	28.371	0.81621
Lmo0521 protein OS=Listeria monocytogenes serovar 1/2a (strain ATCC BAA-679 / EGD-e) GN=lmo0521 PE=3 SV=1	Q8Y9K6_LISMO	lmo0521	49 kDa	17.337	14.862	15.481	15.8933	14.609	13.718	21.191	16.506	0.816395
Lmo2666 protein OS=Listeria monocytogenes serovar 1/2a (strain ATCC BAA-679 / EGD-e) GN=lmo2666 PE=4 SV=1	Q927H3_LISMO	lmo2666	10 kDa	8.2124	3.7156	3.6427	5.19023	5.8438	3.1657	5.2977	4.76907	0.818399
tRNA modification GTPase MnmE OS=Listeria monocytogenes serovar 1/2a (strain ATCC BAA-679 / EGD-e) GN=mnmE PE=3 SV=1	MNME_LISMO	mnmE	50 kDa	1.825	2.7867	1.8213	2.14433	1.9479	2.1104	2.6489	2.23573	0.823899
UPF0109 protein lmo1796 OS=Listeria monocytogenes serovar 1/2a (strain ATCC BAA-679 / EGD-e) GN=lmo1796 PE=3 SV=1	Y1796_LISMO	lmo1796	9 kDa	5.4749	0.92889	0	2.1346	3.8959	1.0552	0	1.65037	0.82512
Lmo2372 protein OS=Listeria monocytogenes serovar 1/2a (strain ATCC BAA-679 / EGD-e) GN=lmo2372 PE=4 SV=1	Q8Y4R2_LISMO	lmo2372	25 kDa	15.512	22.293	14.571	17.4587	18.505	14.773	17.218	16.832	0.825788
Lmo1231 protein OS=Listeria monocytogenes serovar 1/2a (strain ATCC BAA-679 / EGD-e) GN=lmo1231 PE=4 SV=1	Q8Y7P2_LISMO	lmo1231	64 kDa	3.6499	7.4312	7.2853	6.12213	5.8438	6.3313	5.2977	5.82427	0.826396
Redox-sensing transcriptional repressor Rex OS=Listeria monocytogenes serovar 1/2a (strain ATCC BAA-679 / EGD-e) GN=rex PE=3 SV=1	REX_LISMO	rex	24 kDa	10.037	4.6445	5.464	6.71517	9.7396	5.2761	6.6221	7.2126	0.827276
Putative pyruvate, phosphate dikinase regulatory protein 1 OS=Listeria monocytogenes serovar 1/2a (strain ATCC BAA-679 / EGD-e) GN=lmo1457 PE=3 SV=1	PDRP1_LISMO	lmo1457	30 kDa	2.7375	1.8578	3.6427	2.746	1.9479	4.2209	2.6489	2.93923	0.830694
Ribosome hibernation promoting factor OS=Listeria monocytogenes serovar 1/2a (strain ATCC BAA-679 / EGD-e) GN=hpf PE=1 SV=1	Q927Y2_LISMO	hpf	22 kDa	61.136	63.165	63.747	62.6827	54.542	60.147	70.195	61.628	0.831577
Ribonuclease Y OS=Listeria monocytogenes serovar 1/2a (strain ATCC BAA-679 / EGD-e) GN=rny PE=3 SV=1	RNY_LISMO	rny	58 kDa	14.6	9.2889	15.481	13.1233	13.636	14.773	9.271	12.56	0.8366
Adenylosuccinate synthetase OS=Listeria monocytogenes serovar 1/2a (strain ATCC BAA-679 / EGD-e) GN=purA PE=3 SV=1	PURA_LISMO	purA	48 kDa	7.2999	6.5023	7.2853	7.02917	3.8959	9.497	6.6221	6.67167	0.837954
S-adenosylmethionine:tRNA ribosyltransferase-isomerase OS=Listeria monocytogenes serovar 1/2a (strain ATCC BAA-679 / EGD-e) GN=queA PE=3 SV=1	QUEA_LISMO	queA	38 kDa	4.5624	3.7156	2.732	3.67	2.9219	2.1104	5.2977	3.44333	0.845818
Lmo1649 protein OS=Listeria monocytogenes serovar 1/2a (strain ATCC BAA-679 / EGD-e) GN=lmo1649 PE=4 SV=1	Q8Y6N5_LISMO	lmo1649	18 kDa	10.95	7.4312	13.66	10.6804	8.7657	14.773	6.6221	10.0536	0.846396
Acylphosphatase OS=Listeria monocytogenes serovar 1/2a (strain ATCC BAA-679 / EGD-e) GN=acyP PE=3 SV=1	ACYP_LISMO	acyP	10 kDa	9.1248	5.5734	7.2853	7.32783	8.7657	4.2209	7.9466	6.97773	0.849862
Lmo2491 protein OS=Listeria monocytogenes serovar 1/2a (strain ATCC BAA-679 / EGD-e) GN=lmo2491 PE=4 SV=1	Q8Y4F3_LISMO	lmo2491	25 kDa	1.825	4.6445	3.6427	3.37073	4.8698	4.2209	0	3.03023	0.854012
Arginine--tRNA ligase OS=Listeria monocytogenes serovar 1/2a (strain ATCC BAA-679 / EGD-e) GN=argS PE=3 SV=1	SYR_LISMO	argS	63 kDa	14.6	8.36	14.571	12.5103	7.7917	10.552	17.218	11.8539	0.859705
Lmo1699 protein OS=Listeria monocytogenes serovar 1/2a (strain ATCC BAA-679 / EGD-e) GN=lmo1699 PE=4 SV=1	Q8Y6I5_LISMO	lmo1699	33 kDa	2.7375	1.8578	3.6427	2.746	3.8959	2.1104	2.6489	2.88507	0.859768
Macro domain-containing protein lmo2759 OS=Listeria monocytogenes serovar 1/2a (strain ATCC BAA-679 / EGD-e) GN=lmo2759 PE=4 SV=1	Y2759_LISMO	lmo2759	19 kDa	6.3874	11.147	6.3747	7.9697	6.8178	10.552	5.2977	7.55583	0.861629
50S ribosomal protein L18 OS=Listeria monocytogenes serovar 1/2a (strain ATCC BAA-679 / EGD-e) GN=rplR PE=3 SV=1	RL18_LISMO	rplR	13 kDa	20.987	22.293	20.035	21.105	19.479	23.215	19.866	20.8533	0.861663
GTP cyclohydrolase 1 OS=Listeria monocytogenes serovar 1/2a (strain ATCC BAA-679 / EGD-e) GN=folE PE=1 SV=1	GCH1_LISMO	folE	21 kDa	1.825	2.7867	1.8213	2.14433	2.9219	4.2209	0	2.38093	0.863271
Lmo1719 protein OS=Listeria monocytogenes serovar 1/2a (strain ATCC BAA-679 / EGD-e) GN=lmo1719 PE=4 SV=1	Q92AT9_LISMO	lmo1719	11 kDa	6.3874	7.4312	6.3747	6.7311	4.8698	5.2761	9.271	6.4723	0.866768
ATP-dependent Clp protease ATP-binding subunit ClpX OS=Listeria monocytogenes serovar 1/2a (strain ATCC BAA-679 / EGD-e) GN=clpX PE=3 SV=1	CLPX_LISMO	clpX	46 kDa	48.362	55.734	62.836	55.644	53.568	49.595	60.924	54.6957	0.867579
30S ribosomal protein S20 OS=Listeria monocytogenes serovar 1/2a (strain ATCC BAA-679 / EGD-e) GN=rpsT PE=3 SV=1	RS20_LISMO	rpsT	9 kDa	37.412	31.582	20.945	29.9797	37.985	30.601	17.218	28.6013	0.86761
Translation initiation factor IF-2 OS=Listeria monocytogenes serovar 1/2a (strain ATCC BAA-679 / EGD-e) GN=infB PE=3 SV=1	IF2_LISMO	infB	85 kDa	16.425	23.222	18.213	19.2867	19.479	15.828	21.191	18.8327	0.868702
6-phosphogluconate dehydrogenase, decarboxylating OS=Listeria monocytogenes serovar 1/2a (strain ATCC BAA-679 / EGD-e) GN=lmo1376 PE=3 SV=1	Q8Y7B0_LISMO	lmo1376	52 kDa	46.537	29.725	44.623	40.295	35.063	39.043	43.706	39.2707	0.869979
DNA-directed RNA polymerase subunit omega OS=Listeria monocytogenes serovar 1/2a (strain ATCC BAA-679 / EGD-e) GN=rpoZ PE=3 SV=1	RPOZ_LISMO	rpoZ	8 kDa	10.037	7.4312	5.464	7.64407	13.636	11.607	0	8.41433	0.870967
Lmo2746 protein OS=Listeria monocytogenes serovar 1/2a (strain ATCC BAA-679 / EGD-e) GN=lmo2746 PE=4 SV=1	Q8Y3T5_LISMO	lmo2746	9 kDa	2.7375	2.7867	0.91067	2.14496	2.9219	4.2209	0	2.38093	0.873653
Lmo0387 protein OS=Listeria monocytogenes serovar 1/2a (strain ATCC BAA-679 / EGD-e) GN=lmo0387 PE=4 SV=1	Q8Y9Y0_LISMO	lmo0387	14 kDa	5.4749	5.5734	5.464	5.5041	5.8438	5.2761	5.2977	5.47253	0.875438
50S ribosomal protein L9 OS=Listeria monocytogenes serovar 1/2a (strain ATCC BAA-679 / EGD-e) GN=rplI PE=3 SV=1	RL9_LISMO	rplI	16 kDa	23.725	22.293	24.588	23.5353	28.245	28.491	15.893	24.2097	0.880576
Lmo2692 protein OS=Listeria monocytogenes serovar 1/2a (strain ATCC BAA-679 / EGD-e) GN=lmo2692 PE=1 SV=1	Q8Y3Y7_LISMO	lmo2692	12 kDa	11.862	10.218	10.017	10.699	11.688	11.607	9.271	10.8553	0.881546
UPF0223 protein lmo1058 OS=Listeria monocytogenes serovar 1/2a (strain ATCC BAA-679 / EGD-e) GN=lmo1058 PE=3 SV=1	Y1058_LISMO	lmo1058	10 kDa	1.825	5.5734	3.6427	3.68037	5.8438	4.2209	0	3.3549	0.881577
Dihydrolipoamide acetyltransferase component of pyruvate dehydrogenase complex OS=Listeria monocytogenes serovar 1/2a (strain ATCC BAA-679 / EGD-e) GN=lmo1374 PE=3 SV=1	Q8Y7B2_LISMO	lmo1374	45 kDa	1.825	0.92889	3.6427	2.1322	3.8959	3.1657	0	2.35387	0.88493
Manganese-binding lipoprotein MntA OS=Listeria monocytogenes serovar 1/2a (strain ATCC BAA-679 / EGD-e) GN=mntA PE=1 SV=1	MNTA_LISMO	mntA	34 kDa	62.049	66.88	70.121	66.35	71.099	66.479	59.599	65.7257	0.885845
Lmo1080 protein OS=Listeria monocytogenes serovar 1/2a (strain ATCC BAA-679 / EGD-e) GN=lmo1080 PE=4 SV=1	Q8Y838_LISMO	lmo1080	71 kDa	9.1248	1.8578	2.732	4.57153	7.7917	3.1657	3.9733	4.9769	0.887862
Malonyl CoA-acyl carrier protein transacylase OS=Listeria monocytogenes serovar 1/2a (strain ATCC BAA-679 / EGD-e) GN=fabD PE=3 SV=1	Q8Y689_LISMO	fabD	33 kDa	9.1248	13.005	8.196	10.1086	8.7657	14.773	7.9466	10.4951	0.889345
Glutamine synthetase OS=Listeria monocytogenes serovar 1/2a (strain ATCC BAA-679 / EGD-e) GN=glnA PE=3 SV=1	Q8Y7I0_LISMO	glnA	50 kDa	26.462	25.08	23.677	25.073	24.349	32.712	19.866	25.6423	0.88957
Glutathione biosynthesis bifunctional protein GshAB OS=Listeria monocytogenes serovar 1/2a (strain ATCC BAA-679 / EGD-e) GN=gshAB PE=1 SV=2	GSHAB_LISMO	gshAB	88 kDa	4.5624	3.7156	0.91067	3.06289	3.8959	2.1104	2.6489	2.88507	0.891488
Peptide deformylase OS=Listeria monocytogenes serovar 1/2a (strain ATCC BAA-679 / EGD-e) GN=def PE=3 SV=1	DEF_LISMO	def	21 kDa	4.5624	2.7867	2.732	3.36037	2.9219	6.3313	0	3.0844	0.89298
Leucine--tRNA ligase OS=Listeria monocytogenes serovar 1/2a (strain ATCC BAA-679 / EGD-e) GN=leuS PE=3 SV=1	SYL_LISMO	leuS	92 kDa	6.3874	8.36	9.1067	7.95137	8.7657	6.3313	9.271	8.12267	0.894881
Lmo1668 protein OS=Listeria monocytogenes serovar 1/2a (strain ATCC BAA-679 / EGD-e) GN=lmo1668 PE=4 SV=1	Q8Y6L6_LISMO	lmo1668	9 kDa	5.4749	2.7867	2.732	3.66453	4.8698	4.2209	1.3244	3.4717	0.898316
Lmo1393 protein OS=Listeria monocytogenes serovar 1/2a (strain ATCC BAA-679 / EGD-e) GN=lmo1393 PE=4 SV=1	Q8Y797_LISMO	lmo1393	49 kDa	3.6499	6.5023	2.732	4.29473	3.8959	3.1657	5.2977	4.11977	0.899136
Indole-3-glycerol phosphate synthase OS=Listeria monocytogenes serovar 1/2a (strain ATCC BAA-679 / EGD-e) GN=trpC PE=3 SV=1	TRPC_LISMO	trpC	28 kDa	0.91248	1.8578	1.8213	1.53053	0.97396	2.1104	1.3244	1.46959	0.900275
Lmo1077 protein OS=Listeria monocytogenes serovar 1/2a (strain ATCC BAA-679 / EGD-e) GN=lmo1077 PE=4 SV=1	Q8Y841_LISMO	lmo1077	66 kDa	8.2124	4.6445	8.196	7.01763	9.7396	5.2761	5.2977	6.77113	0.90305
50S ribosomal protein L31 type B OS=Listeria monocytogenes serovar 1/2a (strain ATCC BAA-679 / EGD-e) GN=rpmE2 PE=3 SV=1	RL31B_LISMO	rpmE2	9 kDa	37.412	36.227	34.605	36.0813	39.933	42.209	23.84	35.3273	0.903471
UPF0291 protein lmo1304 OS=Listeria monocytogenes serovar 1/2a (strain ATCC BAA-679 / EGD-e) GN=lmo1304 PE=3 SV=1	Y1304_LISMO	lmo1304	9 kDa	2.7375	2.7867	0	1.8414	3.8959	1.0552	0	1.65037	0.903764
Glutamine--fructose-6-phosphate aminotransferase [isomerizing] OS=Listeria monocytogenes serovar 1/2a (strain ATCC BAA-679 / EGD-e) GN=glmS PE=3 SV=3	GLMS_LISMO	glmS	66 kDa	44.712	34.369	30.052	36.3777	37.011	45.374	29.137	37.174	0.906906
Lmo1539 protein OS=Listeria monocytogenes serovar 1/2a (strain ATCC BAA-679 / EGD-e) GN=lmo1539 PE=3 SV=1	Q8Y6Z1_LISMO	lmo1539	29 kDa	2.7375	0	2.732	1.82317	3.8959	2.1104	0	2.0021	0.907659
Lmo1822 protein OS=Listeria monocytogenes serovar 1/2a (strain ATCC BAA-679 / EGD-e) GN=lmo1822 PE=3 SV=1	Q8Y677_LISMO	lmo1822	50 kDa	5.4749	4.6445	4.5533	4.8909	3.8959	5.2761	5.2977	4.82323	0.907787
Uracil phosphoribosyltransferase OS=Listeria monocytogenes serovar 1/2a (strain ATCC BAA-679 / EGD-e) GN=upp PE=3 SV=1	UPP_LISMO	upp	23 kDa	31.024	37.156	34.605	34.2617	32.141	32.712	37.084	33.979	0.910682
50S ribosomal protein L2 OS=Listeria monocytogenes serovar 1/2a (strain ATCC BAA-679 / EGD-e) GN=rplB PE=3 SV=1	RL2_LISMO	rplB	31 kDa	31.024	30.653	31.873	31.1833	37.011	35.877	18.542	30.4767	0.911734
Lmo1721 protein OS=Listeria monocytogenes serovar 1/2a (strain ATCC BAA-679 / EGD-e) GN=lmo1721 PE=4 SV=1	Q8Y6G6_LISMO	lmo1721	101 kDa	0	0	2.732	0.910667	0	1.0552	1.3244	0.7932	0.911829
S-ribosylhomocysteine lyase OS=Listeria monocytogenes serovar 1/2a (strain ATCC BAA-679 / EGD-e) GN=luxS PE=3 SV=1	LUXS_LISMO	luxS	17 kDa	4.5624	4.6445	3.6427	4.2832	5.8438	6.3313	0	4.05837	0.918316
Uncharacterized protein Lmo0216 OS=Listeria monocytogenes serovar 1/2a (strain ATCC BAA-679 / EGD-e) GN=lmo0216 PE=4 SV=2	Y216_LISMO	lmo0216	10 kDa	9.1248	5.5734	6.3747	7.0243	15.583	4.2209	2.6489	7.48427	0.918343
Lmo0823 protein OS=Listeria monocytogenes serovar 1/2a (strain ATCC BAA-679 / EGD-e) GN=lmo0823 PE=4 SV=1	Q8Y8S1_LISMO	lmo0823	31 kDa	7.2999	6.5023	9.1067	7.6363	9.7396	7.3865	5.2977	7.4746	0.91916
30S ribosomal protein S19 OS=Listeria monocytogenes serovar 1/2a (strain ATCC BAA-679 / EGD-e) GN=rpsS PE=3 SV=1	RS19_LISMO	rpsS	10 kDa	70.261	53.876	56.461	60.1993	77.917	59.092	39.733	58.914	0.920777
Arginine repressor OS=Listeria monocytogenes serovar 1/2a (strain ATCC BAA-679 / EGD-e) GN=argR PE=3 SV=1	ARGR_LISMO	argR	17 kDa	6.3874	5.5734	7.2853	6.41537	5.8438	8.4417	5.2977	6.52773	0.922756
DNA protection during starvation protein OS=Listeria monocytogenes serovar 1/2a (strain ATCC BAA-679 / EGD-e) GN=dps PE=1 SV=1	DPS_LISMO	dps	18 kDa	1.825	0	0	0.608333	0	2.1104	0	0.703467	0.923448
FtsE protein OS=Listeria monocytogenes serovar 1/2a (strain ATCC BAA-679 / EGD-e) GN=ftsE PE=4 SV=1	Q8Y4E0_LISMO	ftsE	26 kDa	10.95	12.076	12.749	11.925	12.662	9.497	13.244	11.801	0.927316
Lmo0613 protein OS=Listeria monocytogenes serovar 1/2a (strain ATCC BAA-679 / EGD-e) GN=lmo0613 PE=4 SV=1	Q8Y9B9_LISMO	lmo0613	34 kDa	2.7375	2.7867	6.3747	3.9663	5.8438	4.2209	1.3244	3.79637	0.928859
AnsB protein OS=Listeria monocytogenes serovar 1/2a (strain ATCC BAA-679 / EGD-e) GN=ansB PE=4 SV=1	Q8Y6M1_LISMO	ansB	72 kDa	11.862	15.791	9.1067	12.2532	10.714	13.718	11.92	12.1173	0.952117
Lmo0170 protein OS=Listeria monocytogenes serovar 1/2a (strain ATCC BAA-679 / EGD-e) GN=lmo0170 PE=4 SV=1	Q8YAF6_LISMO	lmo0170	48 kDa	3.6499	1.8578	3.6427	3.05013	2.9219	2.1104	3.9733	3.00187	0.955002
ATP synthase gamma chain OS=Listeria monocytogenes serovar 1/2a (strain ATCC BAA-679 / EGD-e) GN=atpG PE=3 SV=1	ATPG_LISMO	atpG	32 kDa	2.7375	3.7156	5.464	3.97237	4.8698	4.2209	2.6489	3.9132	0.957144
33 kDa chaperonin OS=Listeria monocytogenes serovar 1/2a (strain ATCC BAA-679 / EGD-e) GN=hslO PE=3 SV=1	HSLO_LISMO	hslO	32 kDa	13.687	13.005	10.928	12.54	13.636	17.939	6.6221	12.7324	0.957604
Isocitrate dehydrogenase [NADP] OS=Listeria monocytogenes serovar 1/2a (strain ATCC BAA-679 / EGD-e) GN=citC PE=4 SV=1	Q8Y6W5_LISMO	citC	46 kDa	4.5624	2.7867	5.464	4.27103	0.97396	2.1104	9.271	4.11845	0.957856
Probable glycine dehydrogenase (decarboxylating) subunit 2 OS=Listeria monocytogenes serovar 1/2a (strain ATCC BAA-679 / EGD-e) GN=gcvPB PE=3 SV=1	GCSPB_LISMO	gcvPB	54 kDa	12.775	12.076	10.928	11.9263	12.662	12.663	10.595	11.9733	0.959718
Lmo0305 protein OS=Listeria monocytogenes serovar 1/2a (strain ATCC BAA-679 / EGD-e) GN=lmo0305 PE=1 SV=1	Q8YA56_LISMO	lmo0305	40 kDa	0.91248	0	3.6427	1.51839	0	2.1104	2.6489	1.58643	0.962511
Ribonucleoside-diphosphate reductase OS=Listeria monocytogenes serovar 1/2a (strain ATCC BAA-679 / EGD-e) GN=lmo2155 PE=3 SV=1	Q8Y5B2_LISMO	lmo2155	87 kDa	42.887	37.156	43.712	41.2517	47.724	42.209	34.435	41.456	0.964958
Lmo0794 protein OS=Listeria monocytogenes serovar 1/2a (strain ATCC BAA-679 / EGD-e) GN=lmo0794 PE=1 SV=1	Q8Y8U8_LISMO	lmo0794	23 kDa	1.825	0	0	0.608333	1.9479	0	0	0.6493	0.965483
Lmo0811 protein OS=Listeria monocytogenes serovar 1/2a (strain ATCC BAA-679 / EGD-e) GN=lmo0811 PE=4 SV=1	Q8Y8T3_LISMO	lmo0811	27 kDa	6.3874	10.218	7.2853	7.96357	11.688	5.2761	6.6221	7.86207	0.966464
Putative septation protein SpoVG 1 OS=Listeria monocytogenes serovar 1/2a (strain ATCC BAA-679 / EGD-e) GN=spoVG1 PE=3 SV=1	SP5G1_LISMO	spoVG1	11 kDa	22.812	18.578	19.124	20.1713	21.427	26.38	13.244	20.3503	0.966901
ATP-dependent 6-phosphofructokinase OS=Listeria monocytogenes serovar 1/2a (strain ATCC BAA-679 / EGD-e) GN=pfkA PE=3 SV=1	PFKA_LISMO	pfkA	34 kDa	52.924	36.227	35.516	41.5557	37.985	42.209	43.706	41.3	0.967732
Lmo2748 protein OS=Listeria monocytogenes serovar 1/2a (strain ATCC BAA-679 / EGD-e) GN=lmo2748 PE=4 SV=1	Q8Y3T3_LISMO	lmo2748	16 kDa	3.6499	4.6445	7.2853	5.19323	4.8698	5.2761	5.2977	5.14787	0.968899
Lmo0375 protein OS=Listeria monocytogenes serovar 1/2a (strain ATCC BAA-679 / EGD-e) GN=lmo0375 PE=4 SV=1	Q8Y9Z2_LISMO	lmo0375	8 kDa	6.3874	2.7867	2.732	3.9687	5.8438	6.3313	0	4.05837	0.971591
PdhB protein OS=Listeria monocytogenes serovar 1/2a (strain ATCC BAA-679 / EGD-e) GN=PdhB PE=4 SV=1	Q8Y864_LISMO	PdhB	35 kDa	96.723	122.61	119.3	112.878	104.21	99.191	133.77	112.39	0.972954
Phosphatidylglycerol lysyltransferase OS=Listeria monocytogenes serovar 1/2a (strain ATCC BAA-679 / EGD-e) GN=mprF PE=3 SV=1	Q8Y6I9_LISMO	mprF	98 kDa	1.825	1.8578	2.732	2.13827	2.9219	2.1104	1.3244	2.1189	0.973528
Acetyl-CoA carboxylase subunit (Biotin carboxylase subunit) OS=Listeria monocytogenes serovar 1/2a (strain ATCC BAA-679 / EGD-e) GN=lmo1357 PE=4 SV=1	Q8Y7C7_LISMO	lmo1357	50 kDa	21.9	25.08	20.945	22.6417	18.505	25.325	23.84	22.5567	0.97365
Aspartyl/glutamyl-tRNA(Asn/Gln) amidotransferase subunit C OS=Listeria monocytogenes serovar 1/2a (strain ATCC BAA-679 / EGD-e) GN=gatC PE=3 SV=1	GATC_LISMO	gatC	11 kDa	4.5624	1.8578	1.8213	2.74717	0.97396	3.1657	3.9733	2.70432	0.974811
Lmo1744 protein OS=Listeria monocytogenes serovar 1/2a (strain ATCC BAA-679 / EGD-e) GN=lmo1744 PE=4 SV=1	Q8Y6E3_LISMO	lmo1744	33 kDa	6.3874	1.8578	4.5533	4.26617	3.8959	2.1104	6.6221	4.20947	0.977114
Diadenylate cyclase OS=Listeria monocytogenes serovar 1/2a (strain ATCC BAA-679 / EGD-e) GN=dacA PE=1 SV=1	DACA_LISMO	dacA	30 kDa	3.6499	1.8578	3.6427	3.05013	1.9479	3.1657	3.9733	3.02897	0.981055
GbuA protein OS=Listeria monocytogenes serovar 1/2a (strain ATCC BAA-679 / EGD-e) GN=gbuA PE=4 SV=1	Q7AP76_LISMO	gbuA	44 kDa	9.1248	9.2889	6.3747	8.2628	8.7657	9.497	6.6221	8.29493	0.98117
Lmo2196 protein OS=Listeria monocytogenes serovar 1/2a (strain ATCC BAA-679 / EGD-e) GN=lmo2196 PE=4 SV=1	Q7AP52_LISMO	lmo2196	63 kDa	107.67	93.818	104.73	102.073	112.01	108.69	86.088	102.263	0.984461
Lmo2414 protein OS=Listeria monocytogenes serovar 1/2a (strain ATCC BAA-679 / EGD-e) GN=lmo2414 PE=4 SV=1	Q8Y4M3_LISMO	lmo2414	48 kDa	42.887	45.516	43.712	44.0383	40.907	37.988	52.977	43.9573	0.986945
Putative pyruvate, phosphate dikinase regulatory protein 2 OS=Listeria monocytogenes serovar 1/2a (strain ATCC BAA-679 / EGD-e) GN=lmo1866 PE=3 SV=1	PDRP2_LISMO	lmo1866	30 kDa	1.825	1.8578	0	1.2276	0	1.0552	2.6489	1.2347	0.994592
Trigger factor OS=Listeria monocytogenes serovar 1/2a (strain ATCC BAA-679 / EGD-e) GN=tig PE=3 SV=1	TIG_LISMO	tig	48 kDa	52.012	53.876	49.176	51.688	47.724	51.706	55.626	51.6853	0.999248
